# Supplementary material for: Machine learning classifier approaches for predicting response to RTK-type-III inhibitors demonstrate high accuracy using transcriptomic signatures and ex vivo data
Source: Bioinform Adv. 2023 Mar 22;3(1):vbad034. doi: 10.1093/bioadv/vbad034 (PMC10209528; doi:10.1093/bioadv/vbad034)
Supplement: vbad034_Supplementary_Data [file vbad034_supplementary_data.zip]

Archive with 7 entries (7 files):
- BeatAML_drug_families.xlsx
- BeatAML_drug_response.xlsx
- RTK_TYPE_III_balance_check.xlsx
- SHAP_genes_selected.xlsx
- Supplemental_Information_Final.docx
- swapped_features_results.xlsx
- all_results_avg_REVISED.xlsx
