# Supplementary material for: Machine learning classifier approaches for predicting response to RTK-type-III inhibitors demonstrate high accuracy using transcriptomic signatures and ex vivo data
Source: Bioinform Adv. 2023 Mar 22;3(1):vbad034. doi: 10.1093/bioadv/vbad034 (PMC10209528; doi:10.1093/bioadv/vbad034)
Supplement: vbad034_Supplementary_Data [file vbad034_supplementary_data.zip › BeatAML_drug_response.xlsx]

## Sheet: Table S10-Drug Responses
inhibitor	lab_id	ic50	auc	counts							inhibitor	Sample counts		lab_id
17-AAG (Tanespimycin)	12-00211	10	225.918	421							17-AAG (Tanespimycin)	421		12-00211
17-AAG (Tanespimycin)	12-00219	0.276661	135.264	421							A-674563	438		12-00219
17-AAG (Tanespimycin)	12-00258	2.72284	164.561	421							ABT-737	312		12-00258
17-AAG (Tanespimycin)	12-00262	0.123136	111.556	421							AT7519	420		12-00262
17-AAG (Tanespimycin)	12-00268	10	226.805	421							AZD1480	428		12-00268
17-AAG (Tanespimycin)	12-00288	0.181791	113.42	421							Afatinib (BIBW-2992)	434		12-00288
17-AAG (Tanespimycin)	12-00294	0.116582	107.72	421							Alisertib (MLN8237)	436		12-00294
17-AAG (Tanespimycin)	12-00301	0.535294	158.135	421							Axitinib (AG-013736)	488		12-00301
17-AAG (Tanespimycin)	12-00372	1.89007	173.026	421							BEZ235	423		12-00372
17-AAG (Tanespimycin)	12-00423	0.390419	144.735	421							BI-2536	150		12-00423
17-AAG (Tanespimycin)	13-00028	10	246.331	421							BMS-345541	433		13-00028
17-AAG (Tanespimycin)	13-00034	0.677242	160.834	421							Barasertib (AZD1152-HQPA)	433		13-00034
17-AAG (Tanespimycin)	13-00098	10	230.224	421							Bay 11-7085	283		13-00098
17-AAG (Tanespimycin)	13-00118	10	217.469	421							Bortezomib (Velcade)	448		13-00118
17-AAG (Tanespimycin)	13-00123	0.0625226	122.527	421							Bosutinib (SKI-606)	436		13-00123
17-AAG (Tanespimycin)	13-00145	10	264.122	421							CHIR-99021	428		13-00145
17-AAG (Tanespimycin)	13-00146	10	159.109	421							CI-1040 (PD184352)	434		13-00146
17-AAG (Tanespimycin)	13-00147	0.244702	131.917	421							CYT387	434		13-00147
17-AAG (Tanespimycin)	13-00149	10	206.326	421							Cabozantinib	421		13-00149
17-AAG (Tanespimycin)	13-00150	10	197.913	421							Canertinib (CI-1033)	431		13-00150
17-AAG (Tanespimycin)	13-00157	0.340479	140.603	421							Cediranib (AZD2171)	433		13-00157
17-AAG (Tanespimycin)	13-00160	0.284199	138.38	421							Crenolanib	439		13-00160
17-AAG (Tanespimycin)	13-00163	0.152814	113.085	421							Crizotinib (PF-2341066)	495		13-00163
17-AAG (Tanespimycin)	13-00165	10	151.538	421							DBZ	309		13-00165
17-AAG (Tanespimycin)	13-00166	10	240.154	421							Dasatinib	500		13-00166
17-AAG (Tanespimycin)	13-00186	0.644071	153.693	421							Doramapimod (BIRB 796)	432		13-00186
17-AAG (Tanespimycin)	13-00195	0.143702	110.182	421							Dovitinib (CHIR-258)	434		13-00195
17-AAG (Tanespimycin)	13-00204	1.31436	176.67	421							Elesclomol	401		13-00204
17-AAG (Tanespimycin)	13-00226	10	274.234	421							Entospletinib (GS-9973)	239		13-00226
17-AAG (Tanespimycin)	13-00232	0.920575	169.024	421							Entrectinib	112		13-00232
17-AAG (Tanespimycin)	13-00236	0.510975	150.008	421							Erlotinib	494		13-00236
17-AAG (Tanespimycin)	13-00237	0.488754	155.171	421							Flavopiridol	433		13-00237
17-AAG (Tanespimycin)	13-00255	0.648786	166.299	421							Foretinib (XL880)	430		13-00255
17-AAG (Tanespimycin)	13-00260	2.69133	228.03	421							GDC-0879	431		13-00260
17-AAG (Tanespimycin)	13-00262	1.49161	185.029	421							GDC-0941	403		13-00262
17-AAG (Tanespimycin)	13-00266	2.13368	210.962	421							GSK-1838705A	428		13-00266
17-AAG (Tanespimycin)	13-00268	10	242.671	421							GSK-1904529A	424		13-00268
17-AAG (Tanespimycin)	13-00281	10	223.474	421							GSK690693	424		13-00281
17-AAG (Tanespimycin)	13-00294	3.03038	192.82	421							GW-2580	417		13-00294
17-AAG (Tanespimycin)	13-00331	0.0598608	114.747	421							Gefitinib	491		13-00331
17-AAG (Tanespimycin)	13-00337	0.551351	154.816	421							Gilteritinib (ASP-2215)	191		13-00337
17-AAG (Tanespimycin)	13-00353	0.0430882	93.4345	421							Go6976	122		13-00353
17-AAG (Tanespimycin)	13-00354	0.588681	155.733	421							INK-128	436		13-00354
17-AAG (Tanespimycin)	13-00393	0.406269	145.453	421							Ibrutinib (PCI-32765)	420		13-00393
17-AAG (Tanespimycin)	13-00396	0.182677	128.934	421							Idelalisib	429		13-00396
17-AAG (Tanespimycin)	13-00406	0.807359	172.717	421							Imatinib	510		13-00406
17-AAG (Tanespimycin)	13-00419	0.283826	134.917	421							JAK Inhibitor I	433		13-00419
17-AAG (Tanespimycin)	13-00420	0.956454	177.461	421							JNJ-28312141	419		13-00420
17-AAG (Tanespimycin)	13-00421	0.123531	101.513	421							JNJ-38877605	424		13-00421
17-AAG (Tanespimycin)	13-00425	10	170.024	421							JNJ-7706621	439		13-00425
17-AAG (Tanespimycin)	13-00450	0.337271	140.256	421							JQ1	287		13-00450
17-AAG (Tanespimycin)	13-00454	0.200011	120.746	421							KI20227	430		13-00454
17-AAG (Tanespimycin)	13-00468	0.629826	162.368	421							KU-55933	425		13-00468
17-AAG (Tanespimycin)	13-00487	0.260946	131.325	421							KW-2449	429		13-00487
17-AAG (Tanespimycin)	13-00494	0.297504	138.125	421							LY-333531	439		13-00494
17-AAG (Tanespimycin)	13-00497	0.29305	135.901	421							Lapatinib	484		13-00497
17-AAG (Tanespimycin)	13-00500	10	200.598	421							Lenalidomide	177		13-00500
17-AAG (Tanespimycin)	13-00513	10	164.22	421							Lenvatinib	279		13-00513
17-AAG (Tanespimycin)	13-00515	0.149174	115.369	421							Lestaurtinib (CEP-701)	118		13-00515
17-AAG (Tanespimycin)	13-00535	2.96712	173.786	421							Linifanib (ABT-869)	432		13-00535
17-AAG (Tanespimycin)	13-00537	10	231.124	421							Lovastatin	177		13-00537
17-AAG (Tanespimycin)	13-00544	10	243.737	421							MGCD-265	421		13-00544
17-AAG (Tanespimycin)	13-00545	0.399795	144.916	421							MK-2206	420		13-00545
17-AAG (Tanespimycin)	13-00551	0.462063	151.046	421							MLN120B	429		13-00551
17-AAG (Tanespimycin)	13-00552	1.21655	183.489	421							MLN8054	426		13-00552
17-AAG (Tanespimycin)	13-00557	1.24067	177.413	421							Masitinib (AB-1010)	425		13-00557
17-AAG (Tanespimycin)	13-00558	10	220.703	421							Midostaurin	423		13-00558
17-AAG (Tanespimycin)	13-00562	0.186688	117.838	421							Motesanib (AMG-706)	430		13-00562
17-AAG (Tanespimycin)	13-00578	1.98635	182.139	421							NF-kB Activation Inhibitor	418		13-00578
17-AAG (Tanespimycin)	13-00593	0.196571	125.113	421							NVP-ADW742	414		13-00593
17-AAG (Tanespimycin)	13-00602	0.386727	144.316	421							NVP-TAE684	431		13-00602
17-AAG (Tanespimycin)	13-00615	10	190.227	421							Neratinib (HKI-272)	433		13-00615
17-AAG (Tanespimycin)	13-00636	0.212555	137.44	421							Nilotinib	495		13-00636
17-AAG (Tanespimycin)	13-00650	10	188.132	421							Nutlin 3a	255		13-00650
17-AAG (Tanespimycin)	14-00013	8.3184	180.344	421							PD173955	434		14-00013
17-AAG (Tanespimycin)	14-00015	0.028194	88.0604	421							PHA-665752	435		14-00015
17-AAG (Tanespimycin)	14-00021	10	184.643	421							PHT-427	419		14-00021
17-AAG (Tanespimycin)	14-00023	0.689852	167.306	421							PI-103	432		14-00023
17-AAG (Tanespimycin)	14-00034	10	167.291	421							PLX-4720	123		14-00034
17-AAG (Tanespimycin)	14-00041	0.013717	163.213	421							PP242	432		14-00041
17-AAG (Tanespimycin)	14-00044	10	213.302	421							PRT062607	425		14-00044
17-AAG (Tanespimycin)	14-00045	0.350828	141.234	421							Palbociclib	214		14-00045
17-AAG (Tanespimycin)	14-00052	1.4155	176.564	421							Panobinostat	208		14-00052
17-AAG (Tanespimycin)	14-00061	10	186.647	421							Pazopanib (GW786034)	485		14-00061
17-AAG (Tanespimycin)	14-00079	0.101615	95.3699	421							Pelitinib (EKB-569)	431		14-00079
17-AAG (Tanespimycin)	14-00083	3.65599	203.098	421							Ponatinib (AP24534)	459		14-00083
17-AAG (Tanespimycin)	14-00092	0.368174	142.957	421							Quizartinib (AC220)	450		14-00092
17-AAG (Tanespimycin)	14-00125	0.269376	132.88	421							RAF265 (CHIR-265)	427		14-00125
17-AAG (Tanespimycin)	14-00126	0.0693949	103.012	421							Rapamycin	478		14-00126
17-AAG (Tanespimycin)	14-00127	2.06559	210.248	421							Regorafenib (BAY 73-4506)	423		14-00127
17-AAG (Tanespimycin)	14-00193	0.0670654	77.8626	421							Roscovitine (CYC-202)	438		14-00193
17-AAG (Tanespimycin)	14-00212	10	209.508	421							Ruxolitinib (INCB018424)	475		14-00212
17-AAG (Tanespimycin)	14-00228	0.18146	113.512	421							S31-201	419		14-00228
17-AAG (Tanespimycin)	14-00231	10	251.66	421							SB-431542	437		14-00231
17-AAG (Tanespimycin)	14-00240	0.428626	149.195	421							SGX-523	430		14-00240
17-AAG (Tanespimycin)	14-00259	0.193231	127.883	421							SNS-032 (BMS-387032)	436		14-00259
17-AAG (Tanespimycin)	14-00270	10	245.781	421							SR9011	180		14-00270
17-AAG (Tanespimycin)	14-00272	0.766897	164.894	421							STO609	434		14-00272
17-AAG (Tanespimycin)	14-00279	0.668893	160.605	421							SU11274	419		14-00279
17-AAG (Tanespimycin)	14-00289	7.3407	245.58	421							Saracatinib (AZD0530)	422		14-00289
17-AAG (Tanespimycin)	14-00329	0.0617051	83.4315	421							Selinexor	142		14-00329
17-AAG (Tanespimycin)	14-00330	0.372923	143.406	421							Selumetinib (AZD6244)	433		14-00330
17-AAG (Tanespimycin)	14-00335	10	227.996	421							Sorafenib	504		14-00335
17-AAG (Tanespimycin)	14-00356	0.227499	123.94	421							Staurosporine	124		14-00356
17-AAG (Tanespimycin)	14-00359	0.3685	142.967	421							Sunitinib	501		14-00359
17-AAG (Tanespimycin)	14-00376	0.830788	159.533	421							TG100-115	426		14-00376
17-AAG (Tanespimycin)	14-00397	0.211565	127.956	421							TG101348	121		14-00397
17-AAG (Tanespimycin)	14-00422	0.309447	136.56	421							Tandutinib (MLN518)	119		14-00422
17-AAG (Tanespimycin)	14-00434	0.946034	155.028	421							Tivozanib (AV-951)	421		14-00434
17-AAG (Tanespimycin)	14-00447	0.0178907	65.4294	421							Tofacitinib (CP-690550)	434		14-00447
17-AAG (Tanespimycin)	14-00448	10	241.762	421							Tozasertib (VX-680)	436		14-00448
17-AAG (Tanespimycin)	14-00455	0.013717	94.9905	421							Trametinib (GSK1120212)	454		14-00455
17-AAG (Tanespimycin)	14-00464	10	236.38	421							VX-745	436		14-00464
17-AAG (Tanespimycin)	14-00477	0.580507	160.475	421							Vandetanib (ZD6474)	491		14-00477
17-AAG (Tanespimycin)	14-00495	0.670921	166.394	421							Vargetef	428		14-00495
17-AAG (Tanespimycin)	14-00504	0.013717	52.3019	421							Vatalanib (PTK787)	432		14-00504
17-AAG (Tanespimycin)	14-00514	6.31964	185.553	421							Vemurafenib (PLX-4032)	302		14-00514
17-AAG (Tanespimycin)	14-00527	0.73173	158.507	421							Venetoclax	295		14-00527
17-AAG (Tanespimycin)	14-00528	10	235.782	421							Vismodegib (GDC-0449)	423		14-00528
17-AAG (Tanespimycin)	14-00537	0.305965	140.68	421							Volasertib (BI-6727)	283		14-00537
17-AAG (Tanespimycin)	14-00546	1.04802	185.154	421							XAV-939	422		14-00546
17-AAG (Tanespimycin)	14-00559	0.180811	115.054	421							YM-155	438		14-00559
17-AAG (Tanespimycin)	14-00567	10	239.034	421								47650		14-00567
17-AAG (Tanespimycin)	14-00578	0.0779268	96.5775	421										14-00578
17-AAG (Tanespimycin)	14-00581	4.5213	219.514	421										14-00581
17-AAG (Tanespimycin)	14-00608	1.38029	188.106	421										14-00608
17-AAG (Tanespimycin)	14-00613	0.274317	132.946	421										14-00613
17-AAG (Tanespimycin)	14-00618	4.87092	192.129	421										14-00618
17-AAG (Tanespimycin)	14-00620	1.19604	182.765	421										14-00620
17-AAG (Tanespimycin)	14-00643	1.28753	179.762	421										14-00643
17-AAG (Tanespimycin)	14-00658	0.909354	169.986	421										14-00658
17-AAG (Tanespimycin)	14-00670	1.33856	188.918	421										14-00670
17-AAG (Tanespimycin)	14-00676	2.16172	213.769	421										14-00676
17-AAG (Tanespimycin)	14-00711	0.274324	130.287	421										14-00711
17-AAG (Tanespimycin)	14-00712	0.988079	183.193	421										14-00712
17-AAG (Tanespimycin)	14-00739	0.425171	144.053	421										14-00739
17-AAG (Tanespimycin)	14-00760	0.436321	146.985	421										14-00760
17-AAG (Tanespimycin)	14-00765	1.23688	162.704	421										14-00765
17-AAG (Tanespimycin)	14-00774	0.013717	93.8027	421										14-00774
17-AAG (Tanespimycin)	14-00781	0.17809	118.175	421										14-00781
17-AAG (Tanespimycin)	14-00787	0.395861	144.775	421										14-00787
17-AAG (Tanespimycin)	14-00798	3.22408	236.162	421										14-00798
17-AAG (Tanespimycin)	14-00800	0.586467	161.089	421										14-00800
17-AAG (Tanespimycin)	14-00801	1.12997	182.298	421										14-00801
17-AAG (Tanespimycin)	14-00803	0.39422	145.809	421										14-00803
17-AAG (Tanespimycin)	14-00815	0.318005	136.877	421										14-00815
17-AAG (Tanespimycin)	14-00817	0.214896	123.942	421										14-00817
17-AAG (Tanespimycin)	14-00818	2.89292	212.564	421										14-00818
17-AAG (Tanespimycin)	14-00831	3.72693	233.84	421										14-00831
17-AAG (Tanespimycin)	14-00832	0.0568058	88.7283	421										14-00832
17-AAG (Tanespimycin)	14-00901	10	252.999	421										14-00901
17-AAG (Tanespimycin)	15-00043	0.322618	138.617	421										15-00043
17-AAG (Tanespimycin)	15-00045	0.289684	132.56	421										15-00045
17-AAG (Tanespimycin)	15-00051	2.09711	166.27	421										15-00051
17-AAG (Tanespimycin)	15-00057	2.56401	190.986	421										15-00057
17-AAG (Tanespimycin)	15-00075	1.66211	195.153	421										15-00075
17-AAG (Tanespimycin)	15-00084	1.62591	194.398	421										15-00084
17-AAG (Tanespimycin)	15-00123	0.0614357	80.0203	421										15-00123
17-AAG (Tanespimycin)	15-00131	10	204.992	421										15-00131
17-AAG (Tanespimycin)	15-00137	10	249.405	421										15-00137
17-AAG (Tanespimycin)	15-00148	10	146.241	421										15-00148
17-AAG (Tanespimycin)	15-00150	1.8674	191.614	421										15-00150
17-AAG (Tanespimycin)	15-00159	2.30347	181.739	421										15-00159
17-AAG (Tanespimycin)	15-00167	0.268452	133.593	421										15-00167
17-AAG (Tanespimycin)	15-00169	1.97375	182.879	421										15-00169
17-AAG (Tanespimycin)	15-00171	10	261.103	421										15-00171
17-AAG (Tanespimycin)	15-00175	1.78895	200.092	421										15-00175
17-AAG (Tanespimycin)	15-00176	0.725863	171.071	421										15-00176
17-AAG (Tanespimycin)	15-00197	10	262.569	421										15-00197
17-AAG (Tanespimycin)	15-00237	0.013717	68.3377	421										15-00237
17-AAG (Tanespimycin)	15-00248	0.448024	151.259	421										15-00248
17-AAG (Tanespimycin)	15-00261	0.179877	119.36	421										15-00261
17-AAG (Tanespimycin)	15-00269	0.282404	137.364	421										15-00269
17-AAG (Tanespimycin)	15-00275	0.908522	167.197	421										15-00275
17-AAG (Tanespimycin)	15-00276	0.487857	153.95	421										15-00276
17-AAG (Tanespimycin)	15-00279	0.354548	141.483	421										15-00279
17-AAG (Tanespimycin)	15-00287	1.34615	175.392	421										15-00287
17-AAG (Tanespimycin)	15-00296	0.216002	123.839	421										15-00296
17-AAG (Tanespimycin)	15-00300	0.741929	164.406	421										15-00300
17-AAG (Tanespimycin)	15-00302	4.07469	212.16	421										15-00302
17-AAG (Tanespimycin)	15-00309	0.0679073	86.153	421										15-00309
17-AAG (Tanespimycin)	15-00332	0.426755	149.281	421										15-00332
17-AAG (Tanespimycin)	15-00338	0.415865	145.844	421										15-00338
17-AAG (Tanespimycin)	15-00371	1.27428	169.413	421										15-00371
17-AAG (Tanespimycin)	15-00377	0.705676	167.16	421										15-00377
17-AAG (Tanespimycin)	15-00383	0.36369	142.546	421										15-00383
17-AAG (Tanespimycin)	15-00417	0.170968	113.495	421										15-00417
17-AAG (Tanespimycin)	15-00464	0.0262094	60.1579	421										15-00464
17-AAG (Tanespimycin)	15-00470	10	197.883	421										15-00470
17-AAG (Tanespimycin)	15-00471	0.202653	120.061	421										15-00471
17-AAG (Tanespimycin)	15-00478	10	232.613	421										15-00478
17-AAG (Tanespimycin)	15-00482	0.0619581	103.29	421										15-00482
17-AAG (Tanespimycin)	15-00534	10	244.452	421										15-00534
17-AAG (Tanespimycin)	15-00539	0.124458	109.636	421										15-00539
17-AAG (Tanespimycin)	15-00556	0.104366	121.552	421										15-00556
17-AAG (Tanespimycin)	15-00559	1.52597	181.432	421										15-00559
17-AAG (Tanespimycin)	15-00563	0.207984	121.933	421										15-00563
17-AAG (Tanespimycin)	15-00571	0.133799	112.224	421										15-00571
17-AAG (Tanespimycin)	15-00578	0.0189967	65.1131	421										15-00578
17-AAG (Tanespimycin)	15-00593	0.107188	101.501	421										15-00593
17-AAG (Tanespimycin)	15-00610	0.109017	97.4911	421										15-00610
17-AAG (Tanespimycin)	15-00615	0.168942	110.207	421										15-00615
17-AAG (Tanespimycin)	15-00616	1.87889	210.178	421										15-00616
17-AAG (Tanespimycin)	15-00633	0.0983357	86.5786	421										15-00633
17-AAG (Tanespimycin)	15-00649	0.404567	146.513	421										15-00649
17-AAG (Tanespimycin)	15-00650	0.0339415	91.1346	421										15-00650
17-AAG (Tanespimycin)	15-00653	2.96031	208.934	421										15-00653
17-AAG (Tanespimycin)	15-00670	3.43971	179.19	421										15-00670
17-AAG (Tanespimycin)	15-00673	0.240433	127.2	421										15-00673
17-AAG (Tanespimycin)	15-00680	0.127647	109.583	421										15-00680
17-AAG (Tanespimycin)	15-00688	2.78662	183.926	421										15-00688
17-AAG (Tanespimycin)	15-00692	10	260.308	421										15-00692
17-AAG (Tanespimycin)	15-00701	0.0627508	107.472	421										15-00701
17-AAG (Tanespimycin)	15-00702	0.306975	135.686	421										15-00702
17-AAG (Tanespimycin)	15-00717	0.460533	152.481	421										15-00717
17-AAG (Tanespimycin)	15-00723	0.110197	97.376	421										15-00723
17-AAG (Tanespimycin)	15-00734	0.013717	40.9585	421										15-00734
17-AAG (Tanespimycin)	15-00742	0.591097	152.735	421										15-00742
17-AAG (Tanespimycin)	15-00755	0.208448	131.931	421										15-00755
17-AAG (Tanespimycin)	15-00756	0.22239	127.769	421										15-00756
17-AAG (Tanespimycin)	15-00764	0.0371381	64.2533	421										15-00764
17-AAG (Tanespimycin)	15-00766	3.61468	218.72	421										15-00766
17-AAG (Tanespimycin)	15-00767	3.68708	207.541	421										15-00767
17-AAG (Tanespimycin)	15-00777	1.61357	204.817	421										15-00777
17-AAG (Tanespimycin)	15-00786	0.0840855	93.5538	421										15-00786
17-AAG (Tanespimycin)	15-00807	0.185188	118.272	421										15-00807
17-AAG (Tanespimycin)	15-00811	0.06615	88.0683	421										15-00811
17-AAG (Tanespimycin)	15-00813	1.03854	175.874	421										15-00813
17-AAG (Tanespimycin)	15-00829	0.196406	129.092	421										15-00829
17-AAG (Tanespimycin)	15-00837	0.238923	124.987	421										15-00837
17-AAG (Tanespimycin)	15-00849	0.235547	123.734	421										15-00849
17-AAG (Tanespimycin)	15-00855	1.63749	204.367	421										15-00855
17-AAG (Tanespimycin)	15-00858	0.149251	126.74	421										15-00858
17-AAG (Tanespimycin)	15-00870	0.106765	102.275	421										15-00870
17-AAG (Tanespimycin)	15-00872	0.0246901	62.0753	421										15-00872
17-AAG (Tanespimycin)	15-00874	10	224.167	421										15-00874
17-AAG (Tanespimycin)	15-00880	0.013717	115.57	421										15-00880
17-AAG (Tanespimycin)	15-00883	0.0217218	75.6581	421										15-00883
17-AAG (Tanespimycin)	15-00892	0.169524	115.202	421										15-00892
17-AAG (Tanespimycin)	15-00900	0.412844	147.848	421										15-00900
17-AAG (Tanespimycin)	15-00903	5.21045	152.358	421										15-00903
17-AAG (Tanespimycin)	15-00909	0.0908701	86.2673	421										15-00909
17-AAG (Tanespimycin)	15-00912	0.559917	153.702	421										15-00912
17-AAG (Tanespimycin)	15-00930	0.189372	115.329	421										15-00930
17-AAG (Tanespimycin)	15-00936	0.124602	96.3559	421										15-00936
17-AAG (Tanespimycin)	15-00938	0.181415	112.365	421										15-00938
17-AAG (Tanespimycin)	15-00939	10	216.493	421										15-00939
17-AAG (Tanespimycin)	15-00942	0.0481131	79.4216	421										15-00942
17-AAG (Tanespimycin)	15-00961	0.426755	145.723	421										15-00961
17-AAG (Tanespimycin)	15-00964	0.0426675	77.2802	421										15-00964
17-AAG (Tanespimycin)	15-00967	0.471418	150.439	421										15-00967
17-AAG (Tanespimycin)	15-00974	1.23062	192.819	421										15-00974
17-AAG (Tanespimycin)	15-00975	0.549937	155.506	421										15-00975
17-AAG (Tanespimycin)	15-00976	1.03089	173.628	421										15-00976
17-AAG (Tanespimycin)	15-00979	0.0858368	88.9789	421										15-00979
17-AAG (Tanespimycin)	15-00990	0.163296	108.781	421										15-00990
17-AAG (Tanespimycin)	16-00001	0.655887	166.5	421										16-00001
17-AAG (Tanespimycin)	16-00010	0.120472	101.227	421										16-00010
17-AAG (Tanespimycin)	16-00015	0.6946	162.414	421										16-00015
17-AAG (Tanespimycin)	16-00026	0.0400458	66.4646	421										16-00026
17-AAG (Tanespimycin)	16-00027	0.013717	81.6293	421										16-00027
17-AAG (Tanespimycin)	16-00031	0.145772	128.364	421										16-00031
17-AAG (Tanespimycin)	16-00039	0.133787	105.598	421										16-00039
17-AAG (Tanespimycin)	16-00041	0.083836	95.3557	421										16-00041
17-AAG (Tanespimycin)	16-00048	0.0991435	106.96	421										16-00048
17-AAG (Tanespimycin)	16-00049	1.36109	187.153	421										16-00049
17-AAG (Tanespimycin)	16-00056	3.54845	206.987	421										16-00056
17-AAG (Tanespimycin)	16-00067	0.413464	146.76	421										16-00067
17-AAG (Tanespimycin)	16-00070	2.33296	197.488	421										16-00070
17-AAG (Tanespimycin)	16-00073	0.0774731	89.7714	421										16-00073
17-AAG (Tanespimycin)	16-00075	1.71225	184.813	421										16-00075
17-AAG (Tanespimycin)	16-00077	1.38926	194.704	421										16-00077
17-AAG (Tanespimycin)	16-00078	0.165525	109.044	421										16-00078
17-AAG (Tanespimycin)	16-00088	0.1556	116.604	421										16-00088
17-AAG (Tanespimycin)	16-00094	0.113216	102.552	421										16-00094
17-AAG (Tanespimycin)	16-00102	0.013717	178.918	421										16-00102
17-AAG (Tanespimycin)	16-00109	0.111116	109.275	421										16-00109
17-AAG (Tanespimycin)	16-00113	1.43166	185.056	421										16-00113
17-AAG (Tanespimycin)	16-00115	0.500961	153.508	421										16-00115
17-AAG (Tanespimycin)	16-00118	1.12625	175.708	421										16-00118
17-AAG (Tanespimycin)	16-00120	0.013717	92.9034	421										16-00120
17-AAG (Tanespimycin)	16-00128	0.248336	128.374	421										16-00128
17-AAG (Tanespimycin)	16-00142	2.30696	197.363	421										16-00142
17-AAG (Tanespimycin)	16-00145	1.79614	197.419	421										16-00145
17-AAG (Tanespimycin)	16-00157	0.252026	130.476	421										16-00157
17-AAG (Tanespimycin)	16-00217	7.86842	222.954	421										16-00217
17-AAG (Tanespimycin)	16-00220	2.58964	145.839	421										16-00220
17-AAG (Tanespimycin)	16-00226	0.100378	105.758	421										16-00226
17-AAG (Tanespimycin)	16-00249	1.39401	176.178	421										16-00249
17-AAG (Tanespimycin)	16-00265	10	209.068	421										16-00265
17-AAG (Tanespimycin)	16-00269	0.51063	149.484	421										16-00269
17-AAG (Tanespimycin)	16-00271	0.017668	72.0921	421										16-00271
17-AAG (Tanespimycin)	16-00273	0.495963	154.672	421										16-00273
17-AAG (Tanespimycin)	16-00278	0.0625353	110.612	421										16-00278
17-AAG (Tanespimycin)	16-00289	1.42185	173.91	421										16-00289
17-AAG (Tanespimycin)	16-00292	0.302755	139.953	421										16-00292
17-AAG (Tanespimycin)	16-00303	0.324457	137.734	421										16-00303
17-AAG (Tanespimycin)	16-00306	10	184.112	421										16-00306
17-AAG (Tanespimycin)	16-00310	0.27578	131.596	421										16-00310
17-AAG (Tanespimycin)	16-00315	10	232.138	421										16-00315
17-AAG (Tanespimycin)	16-00332	1.98037	203.437	421										16-00332
17-AAG (Tanespimycin)	16-00339	4.81418	225.038	421										16-00339
17-AAG (Tanespimycin)	16-00345	3.04197	182.682	421										16-00345
17-AAG (Tanespimycin)	16-00350	0.583565	161.91	421										16-00350
17-AAG (Tanespimycin)	16-00351	2.33804	217.539	421										16-00351
17-AAG (Tanespimycin)	16-00354	0.975771	171.85	421										16-00354
17-AAG (Tanespimycin)	16-00356	0.745083	170.514	421										16-00356
17-AAG (Tanespimycin)	16-00358	0.0542253	124.829	421										16-00358
17-AAG (Tanespimycin)	16-00410	0.638524	160.535	421										16-00410
17-AAG (Tanespimycin)	16-00459	0.0169912	79.7629	421										16-00459
17-AAG (Tanespimycin)	16-00465	0.0200254	48.9057	421										16-00465
17-AAG (Tanespimycin)	16-00466	1.18567	179.016	421										16-00466
17-AAG (Tanespimycin)	16-00474	0.0340721	91.5231	421										16-00474
17-AAG (Tanespimycin)	16-00479	0.25972	129.412	421										16-00479
17-AAG (Tanespimycin)	16-00481	0.323663	137.443	421										16-00481
17-AAG (Tanespimycin)	16-00492	0.527503	153.631	421										16-00492
17-AAG (Tanespimycin)	16-00494	1.53175	184.37	421										16-00494
17-AAG (Tanespimycin)	16-00498	0.013717	99.2926	421										16-00498
17-AAG (Tanespimycin)	16-00510	1.33945	186.711	421										16-00510
17-AAG (Tanespimycin)	16-00519	10	227.981	421										16-00519
17-AAG (Tanespimycin)	16-00525	1.3782	180.185	421										16-00525
17-AAG (Tanespimycin)	16-00538	0.415163	147.673	421										16-00538
17-AAG (Tanespimycin)	16-00540	0.315404	137.042	421										16-00540
17-AAG (Tanespimycin)	16-00541	0.381013	144.211	421										16-00541
17-AAG (Tanespimycin)	16-00548	0.108396	103.553	421										16-00548
17-AAG (Tanespimycin)	16-00562	2.28878	197.944	421										16-00562
17-AAG (Tanespimycin)	16-00564	5.80912	195.531	421										16-00564
17-AAG (Tanespimycin)	16-00593	0.624662	163.046	421										16-00593
17-AAG (Tanespimycin)	16-00595	0.809139	158.167	421										16-00595
17-AAG (Tanespimycin)	16-00603	0.0663993	88.9253	421										16-00603
17-AAG (Tanespimycin)	16-00611	0.0675111	77.8288	421										16-00611
17-AAG (Tanespimycin)	16-00615	0.120409	101.124	421										16-00615
17-AAG (Tanespimycin)	16-00619	0.704111	170.68	421										16-00619
17-AAG (Tanespimycin)	16-00627	0.348293	140.501	421										16-00627
17-AAG (Tanespimycin)	16-00699	0.225755	126.066	421										16-00699
17-AAG (Tanespimycin)	16-00701	0.125028	101.449	421										16-00701
17-AAG (Tanespimycin)	16-00702	0.19461	124.273	421										16-00702
17-AAG (Tanespimycin)	16-00705	0.0364538	89.8315	421										16-00705
17-AAG (Tanespimycin)	16-00708	0.276938	131.808	421										16-00708
17-AAG (Tanespimycin)	16-00724	3.70639	193.687	421										16-00724
17-AAG (Tanespimycin)	16-00731	0.243896	129.108	421										16-00731
17-AAG (Tanespimycin)	16-00751	0.24076	126.314	421										16-00751
17-AAG (Tanespimycin)	16-00765	1.08721	177.465	421										16-00765
17-AAG (Tanespimycin)	16-00770	0.388366	144.56	421										16-00770
17-AAG (Tanespimycin)	16-00771	0.492055	154.824	421										16-00771
17-AAG (Tanespimycin)	16-00781	0.610329	164.251	421										16-00781
17-AAG (Tanespimycin)	16-00788	0.354888	141.319	421										16-00788
17-AAG (Tanespimycin)	16-00811	0.277264	131.7	421										16-00811
17-AAG (Tanespimycin)	16-00815	0.257637	127.839	421										16-00815
17-AAG (Tanespimycin)	16-00818	0.882228	176.831	421										16-00818
17-AAG (Tanespimycin)	16-00822	0.318772	137.2	421										16-00822
17-AAG (Tanespimycin)	16-00831	0.395477	145.961	421										16-00831
17-AAG (Tanespimycin)	16-00836	0.0864615	85.4002	421										16-00836
17-AAG (Tanespimycin)	16-00844	0.013717	42.6498	421										16-00844
17-AAG (Tanespimycin)	16-00867	0.0696325	114.722	421										16-00867
17-AAG (Tanespimycin)	16-00880	0.27625	132.253	421										16-00880
17-AAG (Tanespimycin)	16-00882	1.44415	188.152	421										16-00882
17-AAG (Tanespimycin)	16-00883	0.510429	152.177	421										16-00883
17-AAG (Tanespimycin)	16-00886	0.0885739	85.284	421										16-00886
17-AAG (Tanespimycin)	16-00951	0.013717	151.484	421										16-00951
17-AAG (Tanespimycin)	16-00981	0.212922	123.976	421										16-00981
17-AAG (Tanespimycin)	16-01004	0.571698	156.258	421										16-01004
17-AAG (Tanespimycin)	16-01010	0.663901	166.441	421										16-01010
17-AAG (Tanespimycin)	16-01017	8.21823	256.366	421										16-01017
17-AAG (Tanespimycin)	16-01019	0.898684	166.198	421										16-01019
17-AAG (Tanespimycin)	16-01022	0.121473	95.1581	421										16-01022
17-AAG (Tanespimycin)	16-01023	0.157665	106.069	421										16-01023
17-AAG (Tanespimycin)	16-01046	0.259062	127.975	421										16-01046
17-AAG (Tanespimycin)	16-01049	1.87737	185.914	421										16-01049
17-AAG (Tanespimycin)	16-01055	0.279506	131.523	421										16-01055
17-AAG (Tanespimycin)	16-01061	0.262849	128.903	421										16-01061
17-AAG (Tanespimycin)	16-01097	0.794188	165.219	421										16-01097
17-AAG (Tanespimycin)	16-01098	0.0941146	110.324	421										16-01098
17-AAG (Tanespimycin)	16-01100	0.696627	159.369	421										16-01100
17-AAG (Tanespimycin)	16-01102	10	248.653	421										16-01102
17-AAG (Tanespimycin)	16-01109	0.430144	147.421	421										16-01109
17-AAG (Tanespimycin)	16-01119	0.14463	113.288	421										16-01119
17-AAG (Tanespimycin)	16-01120	0.211292	133.075	421										16-01120
17-AAG (Tanespimycin)	16-01127	0.218662	125.245	421										16-01127
17-AAG (Tanespimycin)	16-01138	1.79491	201.36	421										16-01138
17-AAG (Tanespimycin)	16-01151	1.48469	173.571	421										16-01151
17-AAG (Tanespimycin)	16-01185	1.0009	166.029	421										16-01185
17-AAG (Tanespimycin)	16-01191	0.808843	172.125	421										16-01191
17-AAG (Tanespimycin)	16-01192	10	154.359	421										16-01192
17-AAG (Tanespimycin)	16-01201	0.336604	139.942	421										16-01201
17-AAG (Tanespimycin)	16-01216	0.453595	151.701	421										16-01216
17-AAG (Tanespimycin)	16-01219	8.96226	198.747	421										16-01219
17-AAG (Tanespimycin)	16-01220	10	217.404	421										16-01220
17-AAG (Tanespimycin)	16-01223	1.93749	174.068	421										16-01223
17-AAG (Tanespimycin)	16-01225	0.324453	140.109	421										16-01225
17-AAG (Tanespimycin)	16-01227	10	199.796	421										16-01227
17-AAG (Tanespimycin)	16-01237	10	224.889	421										16-01237
17-AAG (Tanespimycin)	16-01238	10	218.315	421										16-01238
17-AAG (Tanespimycin)	16-01253	2.24397	194.167	421										16-01253
17-AAG (Tanespimycin)	16-01259	0.371508	143.212	421										16-01259
17-AAG (Tanespimycin)	16-01262	6.30804	204.99	421										16-01262
17-AAG (Tanespimycin)	16-01267	10	235.923	421										16-01267
17-AAG (Tanespimycin)	16-01270	1.67601	204.258	421										16-01270
17-AAG (Tanespimycin)	17-00006	1.18436	190.432	421										17-00006
17-AAG (Tanespimycin)	17-00007	0.651724	165.611	421										17-00007
17-AAG (Tanespimycin)	17-00021	2.67697	223.412	421										17-00021
17-AAG (Tanespimycin)	17-00025	0.262923	131.461	421										17-00025
17-AAG (Tanespimycin)	17-00033	3.28196	166.802	421										17-00033
17-AAG (Tanespimycin)	17-00064	0.195595	126.99	421										17-00064
17-AAG (Tanespimycin)	17-00065	0.113724	101.152	421										17-00065
17-AAG (Tanespimycin)	17-00077	1.61391	196.651	421										17-00077
17-AAG (Tanespimycin)	17-00083	3.31132	210.697	421										17-00083
17-AAG (Tanespimycin)	17-00093	1.58671	183.532	421										17-00093
17-AAG (Tanespimycin)	17-00094	0.162017	115.82	421										17-00094
17-AAG (Tanespimycin)	17-00096	0.533745	154.795	421										17-00096
17-AAG (Tanespimycin)	17-00117	1.02057	170.991	421										17-00117
17-AAG (Tanespimycin)	17-00215	0.109791	93.4639	421										17-00215
17-AAG (Tanespimycin)	17-00281	0.256277	129.542	421										17-00281
17-AAG (Tanespimycin)	17-00304	1.99362	193.641	421										17-00304
17-AAG (Tanespimycin)	17-00310	0.421999	147.708	421										17-00310
17-AAG (Tanespimycin)	17-00332	0.445876	147.85	421										17-00332
17-AAG (Tanespimycin)	17-00339	0.149293	105.919	421										17-00339
17-AAG (Tanespimycin)	17-00350	0.790042	151.575	421										17-00350
17-AAG (Tanespimycin)	17-00436	0.179537	113.365	421										17-00436
17-AAG (Tanespimycin)	17-00442	9.24938	212.997	421										17-00442
17-AAG (Tanespimycin)	17-00448	0.0525637	74.6212	421										17-00448
A-674563	11-00487	0.832529	176.888	438										11-00487
A-674563	12-00023	1.28095	177.021	438										12-00023
A-674563	12-00032	1.21638	186.314	438										12-00032
A-674563	12-00051	9.12122	192.238	438										12-00051
A-674563	12-00066	0.302313	137.447	438										12-00066
A-674563	12-00069	0.557417	156.458	438										12-00069
A-674563	12-00109	3.6178	195.051	438										12-00109
A-674563	12-00127	1.43648	184.371	438										12-00127
A-674563	12-00150	0.183573	123.381	438										12-00150
A-674563	12-00161	0.596005	156.197	438										12-00161
A-674563	12-00211	10	216.942	438										13-00239
A-674563	12-00219	2.00558	208.337	438										13-00245
A-674563	12-00258	2.25076	203.228	438										13-00581
A-674563	12-00262	1.66469	188.266	438										13-00655
A-674563	12-00268	1.69708	197.5	438										13-00658
A-674563	12-00288	1.09519	190.167	438										14-00141
A-674563	12-00294	0.312102	137.558	438										16-00003
A-674563	12-00301	0.88633	176.601	438										16-00035
A-674563	12-00372	1.11264	171.567	438										16-00139
A-674563	12-00423	8.89751	240.764	438										17-00072
A-674563	13-00028	3.69926	239.256	438										17-00028
A-674563	13-00034	1.52267	199.691	438										11-00261
A-674563	13-00098	5.13277	238.293	438										12-00330
A-674563	13-00118	1.83987	200.672	438										12-00362
A-674563	13-00123	10	229.972	438										12-00371
A-674563	13-00145	2.23252	213.429	438										12-00426
A-674563	13-00146	4.84442	227.812	438										13-00007
A-674563	13-00147	4.41653	242.788	438										13-00106
A-674563	13-00149	3.26563	232.685	438										13-00173
A-674563	13-00150	4.03389	229.211	438										13-00178
A-674563	13-00157	0.997717	174.5	438										13-00189
A-674563	13-00160	4.06542	241.935	438										13-00365
A-674563	13-00163	10	229.099	438										13-00546
A-674563	13-00165	0.313425	137.038	438										14-00135
A-674563	13-00166	2.32475	199.226	438										14-00244
A-674563	13-00186	2.53287	214.273	438										14-00333
A-674563	13-00195	1.85298	192.591	438										14-00423
A-674563	13-00204	1.21459	189.635	438										14-00640
A-674563	13-00226	2.33945	217.208	438										14-00672
A-674563	13-00232	0.667541	163.755	438										14-00780
A-674563	13-00236	4.00356	238.877	438										15-00147
A-674563	13-00237	1.1304	186.403	438										15-00373
A-674563	13-00239	10	252.788	438										15-00396
A-674563	13-00245	10	210.459	438										15-00608
A-674563	13-00255	0.910611	170.208	438										15-00611
A-674563	13-00260	2.32741	191.421	438										15-00614
A-674563	13-00262	2.0645	192.483	438										15-00693
A-674563	13-00266	1.44524	197.187	438										15-00763
A-674563	13-00268	10	286.261	438										15-00799
A-674563	13-00281	10	254.689	438										15-00828
A-674563	13-00294	10	239.626	438										15-00863
A-674563	13-00331	2.99703	220.205	438										15-00888
A-674563	13-00337	0.720424	169.454	438										15-00933
A-674563	13-00353	1.46511	195.348	438										15-00934
A-674563	13-00354	1.60754	199.718	438										15-00954
A-674563	13-00393	1.89401	207.816	438										15-00960
A-674563	13-00396	0.500161	151.569	438										15-00962
A-674563	13-00406	0.908743	180.176	438										15-00965
A-674563	13-00419	0.507538	154.615	438										15-00977
A-674563	13-00420	8.01972	236.959	438										15-00983
A-674563	13-00421	0.534807	157.462	438										16-00004
A-674563	13-00425	1.9159	201.874	438										16-00007
A-674563	13-00450	0.595231	157.254	438										16-00057
A-674563	13-00454	3.58793	240.53	438										16-00290
A-674563	13-00468	1.3165	188.613	438										16-00344
A-674563	13-00487	0.2003	125.53	438										16-00365
A-674563	13-00494	0.458848	151.718	438										16-00366
A-674563	13-00497	1.30201	195.567	438										16-00392
A-674563	13-00500	0.013717	135.316	438										16-00411
A-674563	13-00513	0.244338	126.295	438										16-00470
A-674563	13-00515	1.06629	180.465	438										16-00477
A-674563	13-00535	2.08564	208.047	438										16-00483
A-674563	13-00537	0.344736	141.357	438										16-00504
A-674563	13-00544	0.808152	167.971	438										16-00515
A-674563	13-00545	0.619836	164.413	438										16-00522
A-674563	13-00551	2.83114	202.727	438										16-00524
A-674563	13-00552	0.840221	178.222	438										16-00526
A-674563	13-00557	2.47959	211.807	438										16-00533
A-674563	13-00558	6.04561	230.818	438										16-00547
A-674563	13-00562	2.28846	222.068	438										16-00684
A-674563	13-00578	2.35818	208.144	438										16-00710
A-674563	13-00581	0.768143	174.229	438										16-00733
A-674563	13-00593	0.817275	175.292	438										16-00766
A-674563	13-00602	3.20418	221.768	438										16-00810
A-674563	13-00615	0.455702	149.704	438										16-00817
A-674563	13-00636	10	229.945	438										16-00869
A-674563	13-00650	6.23775	209.7	438										16-01005
A-674563	13-00655	0.11447	136.096	438										13-00159
A-674563	13-00658	0.614452	162.957	438										16-00575
A-674563	14-00013	10	241.672	438										16-00797
A-674563	14-00015	0.531738	156.776	438										13-00601
A-674563	14-00021	10	257.861	438										16-00852
A-674563	14-00023	10	224.674	438										16-00950
A-674563	14-00034	3.42072	231.299	438										16-01009
A-674563	14-00041	10	232.441	438										16-01011
A-674563	14-00044	1.67129	197.036	438										16-01093
A-674563	14-00045	0.43951	149.786	438										16-01094
A-674563	14-00052	1.99845	209.333	438										16-01103
A-674563	14-00061	2.98665	212.554	438										16-01118
A-674563	14-00079	0.389806	145.161	438										16-01121
A-674563	14-00092	1.20412	186.179	438										16-01126
A-674563	14-00125	1.15442	183.048	438										16-01139
A-674563	14-00126	0.77379	171.192	438										16-01254
A-674563	14-00141	5.83411	211.588	438										17-00216
A-674563	14-00193	0.382448	144.452	438										16-00577
A-674563	14-00212	10	251.847	438										17-00059
A-674563	14-00228	0.896766	172.665	438										13-00573
A-674563	14-00231	2.10669	214.608	438
A-674563	14-00240	1.71099	208.229	438
A-674563	14-00259	3.07388	229.739	438
A-674563	14-00270	5.38934	241.368	438
A-674563	14-00272	1.11836	186.591	438
A-674563	14-00279	0.668212	164.118	438
A-674563	14-00289	4.69087	241.523	438
A-674563	14-00329	0.817829	170.949	438
A-674563	14-00330	0.855309	177.177	438
A-674563	14-00335	10	279.698	438
A-674563	14-00356	6.25638	217.839	438
A-674563	14-00359	10	228.227	438
A-674563	14-00376	3.42109	238.075	438
A-674563	14-00397	1.87223	212.015	438
A-674563	14-00422	1.15948	189.461	438
A-674563	14-00434	10	226.578	438
A-674563	14-00447	10	253.039	438
A-674563	14-00448	10	271.121	438
A-674563	14-00455	0.013717	96.2355	438
A-674563	14-00464	0.569676	161.772	438
A-674563	14-00477	0.540617	159.562	438
A-674563	14-00495	0.113647	97.6775	438
A-674563	14-00504	0.057659	94.1298	438
A-674563	14-00514	0.241698	125.875	438
A-674563	14-00527	0.207149	121.501	438
A-674563	14-00528	0.976335	185.168	438
A-674563	14-00537	0.55687	160.848	438
A-674563	14-00546	0.641864	166.058	438
A-674563	14-00559	0.497928	155.908	438
A-674563	14-00567	0.108995	91.266	438
A-674563	14-00578	0.143287	104.837	438
A-674563	14-00581	0.641586	161.476	438
A-674563	14-00608	0.321426	137.746	438
A-674563	14-00613	0.157935	109.122	438
A-674563	14-00618	2.86894	220.093	438
A-674563	14-00620	0.27467	131.219	438
A-674563	14-00643	0.492873	155.493	438
A-674563	14-00658	0.085036	91.0587	438
A-674563	14-00670	0.498914	155.556	438
A-674563	14-00676	0.779017	173.662	438
A-674563	14-00711	0.0584601	90.1447	438
A-674563	14-00712	0.483575	153.81	438
A-674563	14-00739	0.147588	109.501	438
A-674563	14-00760	0.202556	120.436	438
A-674563	14-00765	5.60448	218.781	438
A-674563	14-00774	3.83134	229.94	438
A-674563	14-00781	0.311344	135.941	438
A-674563	14-00787	0.201852	119.321	438
A-674563	14-00798	2.28374	221.84	438
A-674563	14-00800	1.13233	191.668	438
A-674563	14-00801	0.427758	147.796	438
A-674563	14-00803	0.235869	124.11	438
A-674563	14-00815	0.286643	132.701	438
A-674563	14-00817	0.226598	122.367	438
A-674563	14-00818	0.542624	159.706	438
A-674563	14-00831	0.461947	152.26	438
A-674563	14-00832	0.222097	120.956	438
A-674563	14-00901	0.186541	121.66	438
A-674563	15-00043	0.182545	116.317	438
A-674563	15-00045	0.136364	102.906	438
A-674563	15-00051	0.31343	136.618	438
A-674563	15-00057	0.166631	113.084	438
A-674563	15-00075	0.446676	150.516	438
A-674563	15-00084	0.335362	139.238	438
A-674563	15-00123	0.103153	93.4803	438
A-674563	15-00131	0.97304	180.781	438
A-674563	15-00137	0.594355	163.275	438
A-674563	15-00148	0.115888	103.637	438
A-674563	15-00150	0.0799024	87.9895	438
A-674563	15-00159	0.24405	128.126	438
A-674563	15-00167	0.0364482	66.37	438
A-674563	15-00169	0.596887	162.577	438
A-674563	15-00171	0.548514	160.075	438
A-674563	15-00175	0.621475	165.593	438
A-674563	15-00176	0.294294	134.607	438
A-674563	15-00197	0.468812	153.286	438
A-674563	15-00237	10	218.449	438
A-674563	15-00248	0.270049	129.467	438
A-674563	15-00261	0.155196	108.019	438
A-674563	15-00269	0.273491	132.726	438
A-674563	15-00275	0.222358	123.297	438
A-674563	15-00276	0.165474	112.467	438
A-674563	15-00279	0.293712	134.98	438
A-674563	15-00287	0.173685	114.083	438
A-674563	15-00296	0.088317	88.6354	438
A-674563	15-00300	0.420888	148.454	438
A-674563	15-00302	0.110577	95.5	438
A-674563	15-00309	0.0668413	71.1535	438
A-674563	15-00332	0.0617496	84.9731	438
A-674563	15-00338	0.152389	110.582	438
A-674563	15-00371	0.306729	134.984	438
A-674563	15-00377	0.186149	114.751	438
A-674563	15-00383	0.178535	115.072	438
A-674563	15-00417	0.163635	108.3	438
A-674563	15-00464	0.277891	131.281	438
A-674563	15-00470	0.0137189	51.3537	438
A-674563	15-00471	0.123779	99.6911	438
A-674563	15-00478	0.10559	97.2295	438
A-674563	15-00482	0.0637623	77.1611	438
A-674563	15-00534	0.531856	157.827	438
A-674563	15-00539	0.325262	137.945	438
A-674563	15-00556	0.0164701	73.8273	438
A-674563	15-00559	0.444704	150.829	438
A-674563	15-00563	0.110802	105.57	438
A-674563	15-00571	0.225129	123.335	438
A-674563	15-00578	0.070728	98.0019	438
A-674563	15-00593	0.0951199	89.7821	438
A-674563	15-00610	0.121211	97.0948	438
A-674563	15-00615	0.181785	118.016	438
A-674563	15-00616	0.460217	152.377	438
A-674563	15-00633	0.0636877	74.8408	438
A-674563	15-00649	0.0500942	76.8294	438
A-674563	15-00650	0.0551468	91.9972	438
A-674563	15-00653	10	253.915	438
A-674563	15-00670	0.421898	147.75	438
A-674563	15-00673	0.154354	110.082	438
A-674563	15-00680	0.391802	144.999	438
A-674563	15-00688	0.297218	134.636	438
A-674563	15-00692	0.285692	133.368	438
A-674563	15-00701	0.132709	110.06	438
A-674563	15-00702	0.135967	103.348	438
A-674563	15-00717	0.0728916	84.4589	438
A-674563	15-00723	2.1532	209.915	438
A-674563	15-00734	0.105956	95.6698	438
A-674563	15-00742	3.20678	216.367	438
A-674563	15-00755	0.0596826	75.565	438
A-674563	15-00756	0.105159	97.277	438
A-674563	15-00764	0.353842	141.167	438
A-674563	15-00766	0.843561	176.694	438
A-674563	15-00767	0.718348	171.807	438
A-674563	15-00777	1.73275	209.927	438
A-674563	15-00786	0.09094	89.8043	438
A-674563	15-00807	0.235538	124.755	438
A-674563	15-00811	0.0919883	96.6258	438
A-674563	15-00813	0.25466	127.746	438
A-674563	15-00829	0.388251	145.041	438
A-674563	15-00837	0.143788	103.126	438
A-674563	15-00849	0.222545	122.407	438
A-674563	15-00855	0.333573	138.646	438
A-674563	15-00858	0.158352	112.482	438
A-674563	15-00870	0.531695	158.486	438
A-674563	15-00872	0.217748	120.433	438
A-674563	15-00874	0.537495	158.182	438
A-674563	15-00880	0.0213419	66.9307	438
A-674563	15-00883	0.313769	135.977	438
A-674563	15-00892	0.652727	167.222	438
A-674563	15-00900	1.22231	194.99	438
A-674563	15-00903	0.111345	100.245	438
A-674563	15-00909	0.766284	174.712	438
A-674563	15-00912	0.419851	148.546	438
A-674563	15-00930	0.597404	158.549	438
A-674563	15-00936	0.355065	141.308	438
A-674563	15-00938	0.205476	117.764	438
A-674563	15-00939	0.377068	143.904	438
A-674563	15-00942	0.193359	117.435	438
A-674563	15-00961	0.339901	139.45	438
A-674563	15-00964	0.0232918	38.4885	438
A-674563	15-00967	0.160107	108.463	438
A-674563	15-00974	0.317987	136.812	438
A-674563	15-00975	0.49361	155.508	438
A-674563	15-00976	0.433754	149.802	438
A-674563	15-00979	0.283255	131.563	438
A-674563	15-00990	0.323125	137.777	438
A-674563	16-00001	0.294294	133.166	438
A-674563	16-00003	0.0781154	82.9565	438
A-674563	16-00010	0.425351	149.126	438
A-674563	16-00015	0.0350797	64.3263	438
A-674563	16-00026	0.0971476	89.8175	438
A-674563	16-00027	0.013717	35.849	438
A-674563	16-00031	0.013717	43.8962	438
A-674563	16-00035	10	199.215	438
A-674563	16-00039	0.253909	126.989	438
A-674563	16-00048	0.369389	143.021	438
A-674563	16-00049	0.637647	166.463	438
A-674563	16-00056	0.108415	98.12	438
A-674563	16-00067	0.0326433	63.4058	438
A-674563	16-00070	0.420476	148.03	438
A-674563	16-00073	0.0904011	90.2129	438
A-674563	16-00075	0.480399	154.02	438
A-674563	16-00077	0.29236	133.072	438
A-674563	16-00078	0.580322	162.641	438
A-674563	16-00088	0.0245719	58.7397	438
A-674563	16-00094	0.127267	99.5689	438
A-674563	16-00102	0.0515456	75.1854	438
A-674563	16-00109	0.0671707	77.8188	438
A-674563	16-00113	0.456198	151.677	438
A-674563	16-00115	0.226618	123.156	438
A-674563	16-00118	0.0175197	118.826	438
A-674563	16-00120	0.013717	50.9166	438
A-674563	16-00128	0.138855	104.263	438
A-674563	16-00139	0.714941	168.594	438
A-674563	16-00142	0.495744	153.415	438
A-674563	16-00145	0.316381	136.576	438
A-674563	16-00157	0.173604	111.146	438
A-674563	16-00217	0.723248	170.632	438
A-674563	16-00220	0.214655	124.879	438
A-674563	16-00226	0.112667	98.1021	438
A-674563	16-00249	0.22594	127.958	438
A-674563	16-00265	0.0834247	89.5127	438
A-674563	16-00269	0.141545	107.901	438
A-674563	16-00271	0.075999	87.6985	438
A-674563	16-00273	0.15812	111.029	438
A-674563	16-00278	0.0235287	84.2483	438
A-674563	16-00289	0.0561453	79.0205	438
A-674563	16-00292	0.0497809	89.5086	438
A-674563	16-00303	0.191787	118.293	438
A-674563	16-00306	0.373688	143.46	438
A-674563	16-00310	0.0415908	79.2669	438
A-674563	16-00315	0.374877	143.542	438
A-674563	16-00332	1.85555	204.788	438
A-674563	16-00339	0.596374	159.961	438
A-674563	16-00345	10	259.782	438
A-674563	16-00350	0.602505	162.361	438
A-674563	16-00351	0.581273	161.783	438
A-674563	16-00354	0.661748	165.787	438
A-674563	16-00356	1.00605	183.045	438
A-674563	16-00358	0.189732	117.738	438
A-674563	16-00410	0.208586	121.289	438
A-674563	16-00459	0.097675	98.9873	438
A-674563	16-00465	0.206427	118.653	438
A-674563	16-00466	0.349881	140.987	438
A-674563	16-00474	0.262503	135.684	438
A-674563	16-00479	0.205908	120.203	438
A-674563	16-00481	0.386578	144.995	438
A-674563	16-00492	0.314761	137.121	438
A-674563	16-00494	0.185397	117.535	438
A-674563	16-00498	0.0818042	98.3075	438
A-674563	16-00510	0.649862	166.362	438
A-674563	16-00519	0.257143	129.194	438
A-674563	16-00525	0.346151	140.252	438
A-674563	16-00538	0.305625	135.807	438
A-674563	16-00540	0.225458	123.089	438
A-674563	16-00541	2.43744	214.516	438
A-674563	16-00548	0.96877	178.639	438
A-674563	16-00562	0.948863	181.233	438
A-674563	16-00564	0.412977	147.535	438
A-674563	16-00593	0.448087	151.393	438
A-674563	16-00595	2.22569	203.255	438
A-674563	16-00603	0.446845	150.364	438
A-674563	16-00611	0.185764	114.62	438
A-674563	16-00615	0.368975	142.991	438
A-674563	16-00619	0.28807	132.555	438
A-674563	16-00627	0.737923	172.927	438
A-674563	16-00699	0.201662	117.069	438
A-674563	16-00701	0.17565	113.568	438
A-674563	16-00702	0.534316	158.274	438
A-674563	16-00705	0.239362	126.858	438
A-674563	16-00708	0.394713	145.785	438
A-674563	16-00724	0.983757	182.204	438
A-674563	16-00731	0.169388	112.718	438
A-674563	16-00751	0.605296	163.369	438
A-674563	16-00765	0.454034	151.12	438
A-674563	16-00770	0.245433	127.792	438
A-674563	16-00771	0.306527	135.104	438
A-674563	16-00781	0.262497	128.653	438
A-674563	16-00788	2.05939	213.306	438
A-674563	16-00811	0.109495	100.578	438
A-674563	16-00815	0.341521	139.714	438
A-674563	16-00818	0.177221	113.515	438
A-674563	16-00822	0.443741	150.87	438
A-674563	16-00831	0.175733	112.149	438
A-674563	16-00836	0.31685	136.555	438
A-674563	16-00844	0.252301	130.306	438
A-674563	16-00867	0.0992058	98.0431	438
A-674563	16-00880	0.250907	126.948	438
A-674563	16-00882	0.602024	163.048	438
A-674563	16-00883	0.192183	118.249	438
A-674563	16-00886	0.167611	109.91	438
A-674563	16-00951	0.013717	49.5571	438
A-674563	16-00981	0.175558	114.768	438
A-674563	16-01004	0.30158	134.329	438
A-674563	16-01010	0.139214	103.739	438
A-674563	16-01017	0.013717	18.1979	438
A-674563	16-01019	1.97284	195.676	438
A-674563	16-01022	0.218724	120.308	438
A-674563	16-01023	0.160559	107.135	438
A-674563	16-01046	0.520882	157.63	438
A-674563	16-01049	0.991107	181.951	438
A-674563	16-01055	0.663278	167.202	438
A-674563	16-01061	0.0764849	81.6904	438
A-674563	16-01097	0.25906	127.719	438
A-674563	16-01098	0.0778914	82.6529	438
A-674563	16-01100	1.24003	190.77	438
A-674563	16-01102	0.726144	171.052	438
A-674563	16-01109	0.28486	131.975	438
A-674563	16-01119	0.0497226	78.319	438
A-674563	16-01120	0.311506	137.07	438
A-674563	16-01127	0.321319	137.3	438
A-674563	16-01138	0.454933	151.88	438
A-674563	16-01151	0.103835	96.5255	438
A-674563	16-01185	0.192891	116.419	438
A-674563	16-01191	0.422556	148.525	438
A-674563	16-01192	10	239.519	438
A-674563	16-01201	0.405368	147.046	438
A-674563	16-01216	0.515219	157.366	438
A-674563	16-01219	0.531155	157.791	438
A-674563	16-01220	0.960687	177.884	438
A-674563	16-01223	0.0930598	102.289	438
A-674563	16-01225	0.119033	99.9068	438
A-674563	16-01227	1.26186	180.665	438
A-674563	16-01237	0.674077	168.066	438
A-674563	16-01238	0.599145	163.253	438
A-674563	16-01253	1.42884	190.273	438
A-674563	16-01259	0.2286	123.57	438
A-674563	16-01262	0.518016	156.279	438
A-674563	16-01267	0.536657	156.411	438
A-674563	16-01270	0.259479	127.763	438
A-674563	17-00006	0.209383	121.605	438
A-674563	17-00007	0.408517	147.295	438
A-674563	17-00021	3.991	191.98	438
A-674563	17-00025	0.0960153	100.725	438
A-674563	17-00033	0.448679	148.374	438
A-674563	17-00064	0.334275	139.656	438
A-674563	17-00065	0.195722	122.467	438
A-674563	17-00072	0.224093	122.668	438
A-674563	17-00077	0.268844	129.312	438
A-674563	17-00083	3.98109	233.48	438
A-674563	17-00093	0.124636	100.897	438
A-674563	17-00094	0.318625	137.07	438
A-674563	17-00096	6.86886	251.357	438
A-674563	17-00117	0.755936	170.985	438
A-674563	17-00215	0.104631	90.4894	438
A-674563	17-00281	0.252406	126.485	438
A-674563	17-00304	0.449763	151.346	438
A-674563	17-00310	10	236.807	438
A-674563	17-00332	0.127348	102.482	438
A-674563	17-00339	0.337662	139.163	438
A-674563	17-00350	0.0673195	90.8995	438
A-674563	17-00436	0.158214	107.099	438
A-674563	17-00442	0.102067	93.1449	438
A-674563	17-00448	0.181321	113.706	438
ABT-737	12-00211	10	225.932	312
ABT-737	12-00219	1.33337	179.535	312
ABT-737	12-00258	1.53809	174.691	312
ABT-737	12-00262	1.03925	162.866	312
ABT-737	12-00268	2.40003	189.139	312
ABT-737	12-00288	9.24426	241.596	312
ABT-737	12-00294	10	256.713	312
ABT-737	12-00301	0.0566418	79.6404	312
ABT-737	12-00372	1.5503	178.994	312
ABT-737	12-00423	0.217181	125.458	312
ABT-737	13-00028	0.220171	122.68	312
ABT-737	13-00034	0.10714	125.485	312
ABT-737	13-00098	10	250.618	312
ABT-737	13-00118	6.50128	210.842	312
ABT-737	13-00123	10	237.365	312
ABT-737	13-00145	0.174949	122.502	312
ABT-737	13-00146	10	244.593	312
ABT-737	13-00147	10	249.293	312
ABT-737	13-00149	4.92077	206.309	312
ABT-737	13-00150	1.84567	209.497	312
ABT-737	13-00157	4.85493	186.575	312
ABT-737	13-00160	4.1808	208.855	312
ABT-737	13-00163	6.32155	215.886	312
ABT-737	13-00165	10	237.821	312
ABT-737	13-00166	1.77498	195.353	312
ABT-737	13-00186	0.247628	131.223	312
ABT-737	13-00195	10	196.608	312
ABT-737	13-00204	0.65416	162.753	312
ABT-737	13-00226	3.72098	233.441	312
ABT-737	13-00232	3.62836	210.185	312
ABT-737	13-00236	1.06318	162.032	312
ABT-737	13-00237	10	201.965	312
ABT-737	13-00239	5.75576	262.282	312
ABT-737	13-00245	0.845591	176.757	312
ABT-737	13-00255	3.75116	194.622	312
ABT-737	13-00260	10	286.274	312
ABT-737	13-00262	0.392836	144.21	312
ABT-737	13-00266	2.24101	204.267	312
ABT-737	13-00268	10	272.577	312
ABT-737	13-00281	5.65795	243.594	312
ABT-737	13-00294	10	226.602	312
ABT-737	13-00331	10	278.097	312
ABT-737	13-00337	0.0383384	91.5128	312
ABT-737	13-00353	2.64286	214.421	312
ABT-737	13-00354	1.90499	181.979	312
ABT-737	13-00393	2.15164	194.658	312
ABT-737	13-00396	0.524544	153.341	312
ABT-737	13-00406	10	254.375	312
ABT-737	13-00419	0.0272119	81.2128	312
ABT-737	13-00420	10	239.22	312
ABT-737	13-00421	0.152972	127.882	312
ABT-737	13-00425	10	214.427	312
ABT-737	13-00450	0.194665	129.825	312
ABT-737	13-00454	10	232.876	312
ABT-737	13-00468	4.92329	203.432	312
ABT-737	13-00487	10	278.373	312
ABT-737	13-00494	1.47726	183.32	312
ABT-737	13-00497	2.69444	217.001	312
ABT-737	13-00500	4.62814	204.082	312
ABT-737	13-00513	10	240.517	312
ABT-737	13-00515	10	214.54	312
ABT-737	13-00535	6.84696	204.247	312
ABT-737	13-00537	0.0508188	117.912	312
ABT-737	13-00544	3.49177	223.205	312
ABT-737	13-00545	0.815804	169.031	312
ABT-737	13-00551	10	212.903	312
ABT-737	13-00552	10	210.457	312
ABT-737	13-00557	10	247.815	312
ABT-737	13-00558	6.21119	228.767	312
ABT-737	13-00562	3.50732	191.761	312
ABT-737	13-00578	3.17266	197.589	312
ABT-737	13-00581	10	207.998	312
ABT-737	13-00593	2.68639	194.086	312
ABT-737	13-00602	0.775217	155.374	312
ABT-737	13-00615	1.44473	181.27	312
ABT-737	13-00636	0.785887	166.575	312
ABT-737	13-00650	10	278.53	312
ABT-737	13-00655	10	250.363	312
ABT-737	13-00658	1.31842	180.834	312
ABT-737	14-00013	10	207.289	312
ABT-737	14-00015	1.11648	169.45	312
ABT-737	14-00021	4.76884	218.024	312
ABT-737	14-00023	10	261.744	312
ABT-737	14-00034	8.42379	153.904	312
ABT-737	14-00041	10	278.35	312
ABT-737	14-00044	1.39272	169.147	312
ABT-737	14-00045	3.83133	181.599	312
ABT-737	14-00052	10	236.003	312
ABT-737	14-00061	10	251.402	312
ABT-737	14-00079	3.23732	221.911	312
ABT-737	14-00083	1.21838	177.348	312
ABT-737	14-00092	10	252.513	312
ABT-737	14-00125	9.10045	254.197	312
ABT-737	14-00126	1.39512	189.877	312
ABT-737	14-00127	0.0529113	87.1827	312
ABT-737	14-00141	10	232.462	312
ABT-737	14-00193	0.597561	162.565	312
ABT-737	14-00212	2.70537	207.384	312
ABT-737	14-00228	10	248.85	312
ABT-737	14-00231	0.173342	120.743	312
ABT-737	14-00240	4.81168	235.667	312
ABT-737	14-00259	5.68332	223.628	312
ABT-737	14-00270	2.38865	209.287	312
ABT-737	14-00272	1.5063	183.005	312
ABT-737	14-00279	10	267.047	312
ABT-737	14-00289	10	271.893	312
ABT-737	14-00329	0.749941	166.545	312
ABT-737	14-00330	0.319239	138.708	312
ABT-737	14-00335	3.38796	201.818	312
ABT-737	14-00356	10	243.125	312
ABT-737	14-00359	0.57892	161.163	312
ABT-737	14-00376	0.681	167.62	312
ABT-737	14-00397	1.22183	189.244	312
ABT-737	14-00422	10	273.857	312
ABT-737	14-00434	9.25429	256.085	312
ABT-737	14-00447	1.44684	194.833	312
ABT-737	14-00448	0.626812	161.895	312
ABT-737	14-00455	0.331005	141.35	312
ABT-737	14-00464	0.1697	113.285	312
ABT-737	14-00477	1.32406	186.788	312
ABT-737	14-00495	0.180998	127.827	312
ABT-737	14-00504	10	261.805	312
ABT-737	14-00514	5.78389	235.046	312
ABT-737	14-00527	0.675749	160.69	312
ABT-737	14-00528	0.663278	154.514	312
ABT-737	14-00537	2.95973	177.573	312
ABT-737	14-00546	0.402902	145.237	312
ABT-737	14-00559	10	219.051	312
ABT-737	14-00567	0.013717	73.5765	312
ABT-737	14-00578	0.0909836	89.167	312
ABT-737	14-00581	10	253.81	312
ABT-737	14-00608	2.82108	207.217	312
ABT-737	14-00613	10	271.943	312
ABT-737	14-00618	0.0571673	103.253	312
ABT-737	14-00620	1.95131	165.471	312
ABT-737	14-00643	10	229.049	312
ABT-737	14-00658	0.118624	113.082	312
ABT-737	14-00670	1.75922	188.691	312
ABT-737	14-00676	5.84163	232.363	312
ABT-737	14-00711	4.59556	198.552	312
ABT-737	14-00712	0.334525	140.672	312
ABT-737	14-00739	0.112934	127.739	312
ABT-737	14-00760	1.5589	190.303	312
ABT-737	14-00765	10	271.227	312
ABT-737	14-00774	0.303766	138.868	312
ABT-737	14-00781	4.12975	193.594	312
ABT-737	14-00787	0.736465	168.33	312
ABT-737	14-00798	10	270.34	312
ABT-737	14-00800	9.05983	250.464	312
ABT-737	14-00801	10	238.481	312
ABT-737	14-00803	10	222.469	312
ABT-737	14-00815	4.40138	210.868	312
ABT-737	14-00817	10	276.702	312
ABT-737	14-00818	0.013717	69.6525	312
ABT-737	14-00831	0.0890646	95.5834	312
ABT-737	14-00832	10	232.276	312
ABT-737	14-00901	10	241.566	312
ABT-737	15-00043	10	266.851	312
ABT-737	15-00045	3.50055	224.332	312
ABT-737	15-00051	5.75576	262.282	312
ABT-737	15-00057	0.013717	98.9855	312
ABT-737	15-00075	0.54527	155.197	312
ABT-737	15-00084	2.12666	197.782	312
ABT-737	15-00123	0.289252	134.832	312
ABT-737	15-00131	0.0216197	90.2363	312
ABT-737	15-00137	0.013717	70.3409	312
ABT-737	15-00148	1.30038	176.974	312
ABT-737	15-00150	0.493145	149.022	312
ABT-737	15-00159	0.802712	166.525	312
ABT-737	15-00167	10	225.807	312
ABT-737	15-00169	4.64824	217.41	312
ABT-737	15-00171	0.013717	62.5584	312
ABT-737	15-00175	0.256139	128.773	312
ABT-737	15-00176	10	237.981	312
ABT-737	15-00197	0.0646511	92.2428	312
ABT-737	15-00248	0.220554	123.633	312
ABT-737	15-00261	2.11501	191.561	312
ABT-737	15-00269	5.62819	224.385	312
ABT-737	15-00275	10	228.157	312
ABT-737	15-00276	2.71911	177.735	312
ABT-737	15-00279	2.00978	178.045	312
ABT-737	15-00287	0.0453183	83.4955	312
ABT-737	15-00296	0.124425	110.878	312
ABT-737	15-00300	1.03548	171.264	312
ABT-737	15-00302	0.0153558	71.1503	312
ABT-737	15-00309	0.160295	117.884	312
ABT-737	15-00332	6.18993	256.329	312
ABT-737	15-00338	0.013717	64.3514	312
ABT-737	15-00371	9.07387	238.979	312
ABT-737	15-00377	0.119662	106.099	312
ABT-737	15-00383	4.77625	211.268	312
ABT-737	15-00417	0.543643	151.394	312
ABT-737	15-00464	0.324687	138.853	312
ABT-737	15-00471	0.0853854	101.184	312
ABT-737	15-00478	0.013717	73.6171	312
ABT-737	15-00482	10	225.657	312
ABT-737	15-00534	1.35465	183.393	312
ABT-737	15-00539	8.00988	198.345	312
ABT-737	15-00556	0.013717	100.548	312
ABT-737	15-00559	0.579144	155.091	312
ABT-737	15-00563	0.874268	161.5	312
ABT-737	15-00571	0.013717	74.3358	312
ABT-737	15-00578	0.120499	96.71	312
ABT-737	15-00593	0.983619	175.148	312
ABT-737	15-00610	6.32244	228.647	312
ABT-737	15-00615	0.972481	177.314	312
ABT-737	15-00616	3.12043	230.217	312
ABT-737	15-00633	10	245.636	312
ABT-737	15-00649	3.54745	208.33	312
ABT-737	15-00650	10	196.484	312
ABT-737	15-00653	2.63863	193.484	312
ABT-737	15-00670	10	236.473	312
ABT-737	15-00673	3.69839	194.366	312
ABT-737	15-00680	1.22797	173.874	312
ABT-737	15-00688	0.758108	161.457	312
ABT-737	15-00692	0.023032	44.8343	312
ABT-737	15-00701	0.137558	121.547	312
ABT-737	15-00702	2.24545	200.924	312
ABT-737	15-00717	0.870817	155.777	312
ABT-737	15-00723	0.0160076	96.0646	312
ABT-737	15-00734	0.421384	146.184	312
ABT-737	15-00742	0.013717	44.2047	312
ABT-737	15-00755	0.221043	130.754	312
ABT-737	15-00756	1.49785	186.145	312
ABT-737	15-00764	0.134578	112.819	312
ABT-737	15-00766	2.30848	202.378	312
ABT-737	15-00767	10	203.019	312
ABT-737	15-00777	10	259.076	312
ABT-737	15-00786	1.37179	194.943	312
ABT-737	15-00807	1.39237	184.803	312
ABT-737	15-00811	0.178973	130.561	312
ABT-737	15-00813	0.295096	138.515	312
ABT-737	15-00829	4.67477	196.833	312
ABT-737	15-00837	0.561488	154.19	312
ABT-737	15-00849	6.63741	196.064	312
ABT-737	15-00855	0.295808	138.923	312
ABT-737	15-00858	0.310911	141.46	312
ABT-737	15-00870	1.11971	178.924	312
ABT-737	15-00872	2.31966	184.967	312
ABT-737	15-00874	0.01992	96.4407	312
ABT-737	15-00880	10	286.274	312
ABT-737	15-00883	0.877552	159.986	312
ABT-737	15-00892	0.201251	137.967	312
ABT-737	15-00900	0.906076	166.327	312
ABT-737	15-00903	10	257.045	312
ABT-737	15-00909	1.25434	150.761	312
ABT-737	15-00912	0.284712	137.655	312
ABT-737	15-00930	2.71549	213.175	312
ABT-737	15-00936	1.97618	189.602	312
ABT-737	15-00938	9.63759	204.831	312
ABT-737	15-00939	0.698559	156.453	312
ABT-737	15-00961	10	210.332	312
ABT-737	15-00964	0.209936	125.387	312
ABT-737	15-00967	0.0224965	96.5427	312
ABT-737	15-00974	0.786128	167.635	312
ABT-737	15-00975	0.176713	119.584	312
ABT-737	15-00976	0.850837	165.244	312
ABT-737	15-00979	0.557115	153.378	312
ABT-737	15-00990	6.54432	199.145	312
ABT-737	16-00001	7.13868	223.594	312
ABT-737	16-00003	0.502969	156.217	312
ABT-737	16-00010	3.48996	207.43	312
ABT-737	16-00015	4.81007	194.163	312
ABT-737	16-00026	10	190.789	312
ABT-737	16-00027	10	286.274	312
ABT-737	16-00031	10	245.448	312
ABT-737	16-00039	2.34167	182.363	312
ABT-737	16-00041	1.42393	177.767	312
ABT-737	16-00048	0.753157	156.216	312
ABT-737	16-00049	1.24067	186.348	312
ABT-737	16-00056	10	165.875	312
ABT-737	16-00067	0.995758	165.398	312
ABT-737	16-00070	0.0360191	85.8445	312
ABT-737	16-00073	0.050171	93.6677	312
ABT-737	16-00075	6.26247	192.404	312
ABT-737	16-00077	1.00738	176.051	312
ABT-737	16-00088	0.143518	118.909	312
ABT-737	16-00094	0.334834	141.331	312
ABT-737	16-00102	10	266.95	312
ABT-737	16-00109	2.38426	180.741	312
ABT-737	16-00113	10	248.027	312
ABT-737	16-00115	0.808843	168.35	312
ABT-737	16-00118	0.10175	112.526	312
ABT-737	16-00120	8.33528	187.814	312
ABT-737	16-00128	0.437868	147.184	312
ABT-737	16-00139	4.68824	224.002	312
ABT-737	16-00142	0.999264	159.444	312
ABT-737	16-00145	0.831947	160.925	312
ABT-737	16-00157	0.297041	138.526	312
ABT-737	16-00217	0.336874	140.933	312
ABT-737	16-00220	10	286.274	312
ABT-737	16-00226	3.01003	185.268	312
ABT-737	16-00249	1.69347	185.609	312
ABT-737	16-00265	0.0688744	119.919	312
ABT-737	16-00269	4.16704	196.078	312
ABT-737	16-00271	0.692896	161.014	312
ABT-737	16-00273	0.95523	162.267	312
ABT-737	16-00278	10	277.532	312
ABT-737	16-00289	2.64988	200.439	312
ABT-737	16-00292	10	283.687	312
ABT-737	16-00303	10	229.886	312
ABT-737	16-00306	10	275.931	312
ABT-737	16-00310	1.61899	169.956	312
ABT-737	16-00315	0.0629801	113.249	312
ABT-737	16-00332	6.927	217.932	312
ABT-737	16-00339	10	274.815	312
ABT-737	16-00345	2.03271	189.891	312
ABT-737	16-00350	1.38299	174.286	312
ABT-737	16-00351	10	247.988	312
ABT-737	16-00354	1.15542	172.152	312
ABT-737	16-00356	4.58196	218.292	312
ABT-737	16-00358	5.26148	215.117	312
AT7519	11-00487	0.277669	131.743	420
AT7519	12-00023	0.0969891	96.6308	420
AT7519	12-00032	0.552769	158.498	420
AT7519	12-00051	10	216.995	420
AT7519	12-00066	0.210072	121.341	420
AT7519	12-00069	0.322442	137.39	420
AT7519	12-00109	10	179.706	420
AT7519	12-00127	10	194.685	420
AT7519	12-00150	0.516448	146.832	420
AT7519	12-00161	2.60054	199.103	420
AT7519	12-00211	10	251.736	420
AT7519	12-00219	0.416747	147.28	420
AT7519	12-00258	0.321805	137.263	420
AT7519	12-00262	0.371228	143.215	420
AT7519	12-00268	0.514273	152.207	420
AT7519	12-00288	0.149723	104.176	420
AT7519	12-00294	0.239661	126.43	420
AT7519	12-00301	0.200101	118.575	420
AT7519	12-00372	1.11188	167.968	420
AT7519	12-00423	10	214.74	420
AT7519	13-00028	1.30633	197.645	420
AT7519	13-00034	0.184191	122.348	420
AT7519	13-00098	10	172.887	420
AT7519	13-00118	0.295029	135.712	420
AT7519	13-00123	2.16645	181.362	420
AT7519	13-00145	1.92263	210.293	420
AT7519	13-00146	10	202.038	420
AT7519	13-00147	10	177.118	420
AT7519	13-00149	2.64909	194.012	420
AT7519	13-00150	0.522922	154.055	420
AT7519	13-00157	0.345737	140.384	420
AT7519	13-00160	0.31978	137.911	420
AT7519	13-00163	10	265.481	420
AT7519	13-00166	10	239.477	420
AT7519	13-00186	0.662841	158.571	420
AT7519	13-00195	0.496538	155.601	420
AT7519	13-00204	0.464208	151.147	420
AT7519	13-00226	0.583887	160.815	420
AT7519	13-00232	0.272172	132.644	420
AT7519	13-00236	0.720245	162.822	420
AT7519	13-00237	0.282791	132.299	420
AT7519	13-00239	10	219.484	420
AT7519	13-00245	0.144442	114.538	420
AT7519	13-00255	0.361767	142.267	420
AT7519	13-00260	5.90818	190.869	420
AT7519	13-00262	0.396701	145.202	420
AT7519	13-00266	2.17165	217.39	420
AT7519	13-00268	10	285.985	420
AT7519	13-00281	10	202.112	420
AT7519	13-00294	0.249926	131.188	420
AT7519	13-00331	10	166.953	420
AT7519	13-00337	0.241138	129.843	420
AT7519	13-00353	0.104399	105.593	420
AT7519	13-00354	0.494215	154.085	420
AT7519	13-00393	0.0709344	89.8614	420
AT7519	13-00396	0.179125	115.165	420
AT7519	13-00406	0.219705	120.766	420
AT7519	13-00419	0.208411	122.55	420
AT7519	13-00420	0.228416	125.193	420
AT7519	13-00421	0.158803	106.42	420
AT7519	13-00425	0.636718	155.35	420
AT7519	13-00450	0.193614	125.859	420
AT7519	13-00454	0.316237	136.561	420
AT7519	13-00468	0.258673	128.022	420
AT7519	13-00487	0.28256	134.69	420
AT7519	13-00494	0.107001	108.016	420
AT7519	13-00497	0.282946	133.048	420
AT7519	13-00500	0.851076	165.935	420
AT7519	13-00513	0.143728	108.462	420
AT7519	13-00515	0.540211	157.986	420
AT7519	13-00535	0.161172	111.931	420
AT7519	13-00537	0.699373	158.851	420
AT7519	13-00544	0.157726	107.669	420
AT7519	13-00545	0.165028	119.979	420
AT7519	13-00551	0.383406	144.565	420
AT7519	13-00552	0.11738	101.83	420
AT7519	13-00557	0.353264	141.294	420
AT7519	13-00558	0.478237	152.872	420
AT7519	13-00562	0.123346	103.483	420
AT7519	13-00578	0.605207	154.158	420
AT7519	13-00593	0.151163	108.7	420
AT7519	13-00602	7.08671	256.365	420
AT7519	13-00615	0.259492	131.247	420
AT7519	13-00636	10	230.321	420
AT7519	13-00650	10	224.757	420
AT7519	13-00658	0.143469	117.848	420
AT7519	14-00013	10	259.707	420
AT7519	14-00015	2.10221	206.599	420
AT7519	14-00021	10	264.257	420
AT7519	14-00023	10	227.553	420
AT7519	14-00034	0.778786	155.823	420
AT7519	14-00045	0.349881	141.29	420
AT7519	14-00052	0.550519	158.862	420
AT7519	14-00061	0.132667	122.608	420
AT7519	14-00079	0.0771097	85.7997	420
AT7519	14-00083	10	253.295	420
AT7519	14-00092	0.137881	102.911	420
AT7519	14-00125	0.347048	140.56	420
AT7519	14-00126	0.0878271	94.2436	420
AT7519	14-00127	0.307091	135.431	420
AT7519	14-00141	10	202.207	420
AT7519	14-00193	0.0875512	87.3864	420
AT7519	14-00212	0.841171	170.659	420
AT7519	14-00228	0.144178	108.689	420
AT7519	14-00231	0.163827	110.716	420
AT7519	14-00240	0.170315	109.561	420
AT7519	14-00259	0.365033	142.684	420
AT7519	14-00270	0.0794133	85.6267	420
AT7519	14-00272	0.264323	133.256	420
AT7519	14-00279	0.23322	124.978	420
AT7519	14-00289	2.25881	212.837	420
AT7519	14-00329	0.0551835	73.8044	420
AT7519	14-00330	0.211037	119.057	420
AT7519	14-00335	0.118797	110.682	420
AT7519	14-00356	1.51959	186.498	420
AT7519	14-00359	10	239.113	420
AT7519	14-00376	0.449567	151.194	420
AT7519	14-00397	0.183745	117.063	420
AT7519	14-00422	0.392943	145.67	420
AT7519	14-00447	0.157861	108.344	420
AT7519	14-00448	4.92654	220.018	420
AT7519	14-00455	0.121518	100.806	420
AT7519	14-00464	0.228751	123.517	420
AT7519	14-00477	0.274977	132.576	420
AT7519	14-00495	0.255371	128.555	420
AT7519	14-00504	0.013717	50.6877	420
AT7519	14-00514	0.198358	120.283	420
AT7519	14-00527	0.453001	151.731	420
AT7519	14-00528	0.455341	151.265	420
AT7519	14-00537	0.43614	150.234	420
AT7519	14-00546	0.383984	144.542	420
AT7519	14-00559	0.185738	118.322	420
AT7519	14-00567	0.325048	137.655	420
AT7519	14-00578	0.300285	134.239	420
AT7519	14-00581	0.302068	135.084	420
AT7519	14-00608	0.261402	129.958	420
AT7519	14-00613	0.341798	139.691	420
AT7519	14-00618	0.224644	129.324	420
AT7519	14-00620	0.463167	151.642	420
AT7519	14-00643	0.434991	149.094	420
AT7519	14-00658	0.301393	135.706	420
AT7519	14-00670	0.293823	134.341	420
AT7519	14-00676	1.30489	194.654	420
AT7519	14-00711	0.461274	152.21	420
AT7519	14-00712	0.343954	140.065	420
AT7519	14-00739	0.134334	111.091	420
AT7519	14-00760	0.204203	118.223	420
AT7519	14-00781	0.361748	142.184	420
AT7519	14-00787	0.545444	154.568	420
AT7519	14-00798	0.582807	162.778	420
AT7519	14-00800	0.182582	113.044	420
AT7519	14-00801	0.0813856	93.9573	420
AT7519	14-00803	0.0997572	87.2131	420
AT7519	14-00815	0.183473	113.979	420
AT7519	14-00817	0.127182	109.589	420
AT7519	14-00818	0.349673	140.642	420
AT7519	14-00831	0.279465	132.074	420
AT7519	14-00832	0.0620709	70.0379	420
AT7519	14-00901	0.013717	98.457	420
AT7519	15-00043	0.43661	150.248	420
AT7519	15-00045	0.410551	147.611	420
AT7519	15-00057	0.939396	177.007	420
AT7519	15-00084	1.67926	204.102	420
AT7519	15-00123	0.424171	148.014	420
AT7519	15-00131	1.06791	186.998	420
AT7519	15-00137	1.49379	193.954	420
AT7519	15-00148	0.32583	138.655	420
AT7519	15-00150	0.270444	136.856	420
AT7519	15-00159	0.519311	157.553	420
AT7519	15-00167	0.0237534	62.3628	420
AT7519	15-00169	0.154781	110.073	420
AT7519	15-00171	0.225341	125.536	420
AT7519	15-00175	0.523582	157.391	420
AT7519	15-00176	0.209231	119.892	420
AT7519	15-00197	0.63147	163.86	420
AT7519	15-00237	0.243053	132.696	420
AT7519	15-00248	0.248324	125.792	420
AT7519	15-00261	0.127329	107.863	420
AT7519	15-00269	0.761058	171.536	420
AT7519	15-00275	0.308093	137.163	420
AT7519	15-00276	0.172436	113.981	420
AT7519	15-00279	0.34921	140.79	420
AT7519	15-00287	0.643189	165.22	420
AT7519	15-00296	0.141432	102.431	420
AT7519	15-00300	0.267922	129.774	420
AT7519	15-00302	0.193826	120.502	420
AT7519	15-00309	0.210447	119.37	420
AT7519	15-00332	0.344509	139.994	420
AT7519	15-00338	0.310921	136.308	420
AT7519	15-00371	0.22125	123.09	420
AT7519	15-00377	0.548002	158.931	420
AT7519	15-00383	0.0908591	92.7237	420
AT7519	15-00417	0.205497	119.286	420
AT7519	15-00464	0.219881	123.967	420
AT7519	15-00470	0.733075	157.37	420
AT7519	15-00471	0.1907	115.477	420
AT7519	15-00478	0.165204	117.738	420
AT7519	15-00482	0.181024	115.236	420
AT7519	15-00534	0.135219	105.107	420
AT7519	15-00539	0.211633	119.433	420
AT7519	15-00556	0.223271	134.992	420
AT7519	15-00559	1.01354	179.286	420
AT7519	15-00563	0.242607	128.944	420
AT7519	15-00571	0.174143	118.4	420
AT7519	15-00578	0.061793	85.5922	420
AT7519	15-00593	0.865334	178.762	420
AT7519	15-00610	10	286.274	420
AT7519	15-00615	0.19404	119.121	420
AT7519	15-00616	2.25435	218.797	420
AT7519	15-00633	0.150295	108.959	420
AT7519	15-00649	0.0404342	82.0846	420
AT7519	15-00650	0.134433	104.315	420
AT7519	15-00653	0.193701	118.156	420
AT7519	15-00670	10	218.095	420
AT7519	15-00673	0.184857	114.364	420
AT7519	15-00680	0.141732	106.259	420
AT7519	15-00688	0.212361	123.728	420
AT7519	15-00692	7.36597	221.958	420
AT7519	15-00701	0.505965	152.886	420
AT7519	15-00702	0.156668	107.67	420
AT7519	15-00717	0.179386	112.606	420
AT7519	15-00723	0.070776	89.6122	420
AT7519	15-00734	0.121684	98.328	420
AT7519	15-00742	0.0232062	111.594	420
AT7519	15-00755	0.292814	135.413	420
AT7519	15-00756	0.160203	114.085	420
AT7519	15-00764	0.396822	146.096	420
AT7519	15-00766	0.45254	151.78	420
AT7519	15-00767	0.291645	133.019	420
AT7519	15-00777	0.824997	177.742	420
AT7519	15-00786	0.292391	134.284	420
AT7519	15-00807	0.178796	118.212	420
AT7519	15-00811	0.0530625	94.8234	420
AT7519	15-00813	0.427258	148.978	420
AT7519	15-00829	0.406629	146.108	420
AT7519	15-00837	0.12133	101.418	420
AT7519	15-00849	0.164017	108.307	420
AT7519	15-00855	0.194044	116.515	420
AT7519	15-00858	0.12041	109.022	420
AT7519	15-00870	0.352268	141.099	420
AT7519	15-00872	0.0280048	62.0319	420
AT7519	15-00874	0.223797	126.335	420
AT7519	15-00883	0.132217	107.323	420
AT7519	15-00892	0.0925356	88.3941	420
AT7519	15-00900	0.263369	129.33	420
AT7519	15-00903	0.254028	136.689	420
AT7519	15-00909	0.27272	129.859	420
AT7519	15-00912	0.0675107	77.0426	420
AT7519	15-00930	0.112582	93.1605	420
AT7519	15-00936	0.246441	125.445	420
AT7519	15-00938	0.131466	98.6718	420
AT7519	15-00939	1.18494	175.759	420
AT7519	15-00942	0.129229	105.64	420
AT7519	15-00961	0.103728	99.581	420
AT7519	15-00964	0.0924616	85.7939	420
AT7519	15-00967	0.23576	124.745	420
AT7519	15-00974	10	235.148	420
AT7519	15-00975	0.326491	137.955	420
AT7519	15-00976	0.211633	119.493	420
AT7519	15-00979	0.237463	123.946	420
AT7519	15-00990	0.289975	133.034	420
AT7519	16-00001	0.16728	109.662	420
AT7519	16-00003	0.0427149	79.2186	420
AT7519	16-00010	0.084803	83.8124	420
AT7519	16-00015	0.0734705	91.887	420
AT7519	16-00026	0.261848	128.58	420
AT7519	16-00031	0.102383	121.795	420
AT7519	16-00039	0.245179	125.249	420
AT7519	16-00041	0.212543	120.53	420
AT7519	16-00048	0.2143	119.387	420
AT7519	16-00049	10	265.419	420
AT7519	16-00056	0.0665712	91.0248	420
AT7519	16-00067	0.243053	125.145	420
AT7519	16-00070	0.550545	156.547	420
AT7519	16-00073	0.158096	108.407	420
AT7519	16-00075	0.0604073	85.5547	420
AT7519	16-00077	0.637978	166.373	420
AT7519	16-00078	0.120107	97.9668	420
AT7519	16-00088	0.265535	131.837	420
AT7519	16-00094	0.132641	101.723	420
AT7519	16-00102	10	219.502	420
AT7519	16-00113	0.169732	109.76	420
AT7519	16-00115	0.269592	130.274	420
AT7519	16-00118	0.0545043	73.2626	420
AT7519	16-00128	0.115646	94.1637	420
AT7519	16-00139	0.116193	107.059	420
AT7519	16-00142	0.148412	109.374	420
AT7519	16-00145	0.190151	115.78	420
AT7519	16-00157	0.135379	102.119	420
AT7519	16-00217	0.370746	143.175	420
AT7519	16-00220	10	247.467	420
AT7519	16-00226	0.123201	99.5967	420
AT7519	16-00249	0.273852	131.709	420
AT7519	16-00265	0.800629	165.935	420
AT7519	16-00269	0.341473	140.439	420
AT7519	16-00271	0.0621342	83.8349	420
AT7519	16-00273	0.266809	131.346	420
AT7519	16-00289	0.137213	109.573	420
AT7519	16-00292	0.48267	145.411	420
AT7519	16-00303	0.14066	104.097	420
AT7519	16-00306	1.26235	175.546	420
AT7519	16-00310	0.0295912	61.8122	420
AT7519	16-00315	0.669978	166.495	420
AT7519	16-00332	0.556238	160.707	420
AT7519	16-00339	0.2134	121.803	420
AT7519	16-00350	0.387248	144.887	420
AT7519	16-00351	0.533964	157.919	420
AT7519	16-00354	0.360065	142.038	420
AT7519	16-00356	0.205646	119.664	420
AT7519	16-00358	0.195217	124.391	420
AT7519	16-00410	0.203455	123.192	420
AT7519	16-00459	0.0413506	94.41	420
AT7519	16-00465	0.261639	128.048	420
AT7519	16-00466	0.187024	115.86	420
AT7519	16-00474	0.275702	137.582	420
AT7519	16-00479	0.318358	137.113	420
AT7519	16-00481	0.353301	141.121	420
AT7519	16-00492	0.399851	146.433	420
AT7519	16-00494	0.430995	149.72	420
AT7519	16-00498	0.150887	120.404	420
AT7519	16-00510	1.1814	187.513	420
AT7519	16-00519	0.711281	163.357	420
AT7519	16-00525	0.0429227	86.6123	420
AT7519	16-00538	0.116471	94.8982	420
AT7519	16-00540	0.427096	149.321	420
AT7519	16-00541	0.26223	128.172	420
AT7519	16-00548	0.427942	149.275	420
AT7519	16-00562	0.220316	121.746	420
AT7519	16-00564	0.193319	115.951	420
AT7519	16-00593	0.506289	155.786	420
AT7519	16-00595	0.535287	157.432	420
AT7519	16-00603	1.03649	187.354	420
AT7519	16-00611	0.227156	125.214	420
AT7519	16-00615	0.577646	161.376	420
AT7519	16-00619	0.23326	123.08	420
AT7519	16-00627	0.189296	114.029	420
AT7519	16-00699	0.160095	107.394	420
AT7519	16-00701	0.285088	131.772	420
AT7519	16-00702	0.461429	151.012	420
AT7519	16-00705	0.276618	132.08	420
AT7519	16-00708	0.612027	164.456	420
AT7519	16-00724	0.256815	127.901	420
AT7519	16-00731	0.317799	136.556	420
AT7519	16-00751	0.264055	128.444	420
AT7519	16-00765	0.0963187	93.4536	420
AT7519	16-00770	0.0551026	74.9604	420
AT7519	16-00771	0.0891376	82.3589	420
AT7519	16-00781	0.134382	102.849	420
AT7519	16-00788	0.210483	118.599	420
AT7519	16-00811	0.113088	97.1209	420
AT7519	16-00815	0.29961	133.935	420
AT7519	16-00818	0.126279	101.988	420
AT7519	16-00822	0.0863045	88.6144	420
AT7519	16-00831	0.153465	106.714	420
AT7519	16-00836	0.171612	110.974	420
AT7519	16-00867	0.178565	132.05	420
AT7519	16-00880	0.193681	119.735	420
AT7519	16-00882	0.559469	160.955	420
AT7519	16-00883	0.981304	176.835	420
AT7519	16-00886	0.347654	140.389	420
AT7519	16-00951	0.543834	148.91	420
AT7519	16-00981	0.318555	137.304	420
AT7519	16-01004	0.134434	102.238	420
AT7519	16-01010	0.373798	143.526	420
AT7519	16-01017	10	263.194	420
AT7519	16-01019	1.56881	192.68	420
AT7519	16-01022	0.0863597	80.2956	420
AT7519	16-01023	0.139414	100.706	420
AT7519	16-01046	0.361867	142.141	420
AT7519	16-01049	0.267959	131.077	420
AT7519	16-01055	0.193896	116.412	420
AT7519	16-01061	0.131689	101.771	420
AT7519	16-01097	0.245508	127.467	420
AT7519	16-01098	0.105645	98.8172	420
AT7519	16-01100	0.269975	132.56	420
AT7519	16-01102	0.332544	138.521	420
AT7519	16-01109	0.207626	119.02	420
AT7519	16-01120	0.233353	128.693	420
AT7519	16-01127	0.205914	119.956	420
AT7519	16-01138	0.527918	158.471	420
AT7519	16-01151	0.563327	150.232	420
AT7519	16-01185	0.403044	146.562	420
AT7519	16-01191	0.158623	108.2	420
AT7519	16-01192	3.34473	186.33	420
AT7519	16-01216	0.307662	135.133	420
AT7519	16-01219	10	246.089	420
AT7519	16-01220	0.241225	136.795	420
AT7519	16-01227	3.46166	186.226	420
AT7519	16-01237	1.3003	190.12	420
AT7519	16-01238	0.423612	147.015	420
AT7519	16-01253	0.26279	128.506	420
AT7519	16-01259	0.71447	164.703	420
AT7519	16-01262	0.531389	156.374	420
AT7519	16-01267	0.574876	158.903	420
AT7519	16-01270	0.536242	158.783	420
AT7519	17-00006	0.504607	156.326	420
AT7519	17-00007	0.401115	146.449	420
AT7519	17-00021	0.248937	126.845	420
AT7519	17-00025	0.24511	126.448	420
AT7519	17-00028	0.013717	124.386	420
AT7519	17-00033	0.410897	145.544	420
AT7519	17-00064	0.812426	169.923	420
AT7519	17-00065	0.379313	144	420
AT7519	17-00072	0.737802	170.463	420
AT7519	17-00077	0.710812	170.952	420
AT7519	17-00083	0.246859	129.196	420
AT7519	17-00093	0.320302	137.228	420
AT7519	17-00094	0.272591	129.839	420
AT7519	17-00096	0.163742	107.761	420
AT7519	17-00117	0.221279	121.041	420
AT7519	17-00215	0.562877	160.68	420
AT7519	17-00281	0.360965	142.05	420
AT7519	17-00304	0.141254	106.481	420
AT7519	17-00310	0.248122	125.84	420
AT7519	17-00332	0.136663	112.61	420
AT7519	17-00339	0.0419991	67.8858	420
AT7519	17-00350	0.013717	80.3367	420
AT7519	17-00436	0.417183	148.302	420
AT7519	17-00442	0.104923	104.683	420
AT7519	17-00448	0.230676	122.589	420
AZD1480	11-00487	10	230.207	428
AZD1480	12-00023	10	248.1	428
AZD1480	12-00032	10	209.485	428
AZD1480	12-00051	10	212.131	428
AZD1480	12-00066	2.42916	196.46	428
AZD1480	12-00069	10	238.889	428
AZD1480	12-00109	10	262.153	428
AZD1480	12-00127	10	199.338	428
AZD1480	12-00161	10	243.747	428
AZD1480	12-00211	10	274.373	428
AZD1480	12-00258	10	282.099	428
AZD1480	12-00262	10	182.186	428
AZD1480	12-00268	10	261.188	428
AZD1480	12-00288	9.13209	281.105	428
AZD1480	12-00294	10	211.13	428
AZD1480	12-00301	10	269.739	428
AZD1480	12-00372	10	207.936	428
AZD1480	12-00423	10	260.818	428
AZD1480	13-00028	10	250.143	428
AZD1480	13-00034	10	269.088	428
AZD1480	13-00098	10	245.187	428
AZD1480	13-00118	10	248.824	428
AZD1480	13-00145	10	267.571	428
AZD1480	13-00146	10	250.508	428
AZD1480	13-00147	10	270.816	428
AZD1480	13-00149	10	259.084	428
AZD1480	13-00150	10	245.049	428
AZD1480	13-00157	1.73252	164.78	428
AZD1480	13-00160	10	262.11	428
AZD1480	13-00163	6.81474	228.488	428
AZD1480	13-00165	10	234.15	428
AZD1480	13-00166	10	236.146	428
AZD1480	13-00186	10	188.803	428
AZD1480	13-00195	10	249.728	428
AZD1480	13-00204	10	253.424	428
AZD1480	13-00226	10	279.176	428
AZD1480	13-00232	10	253.952	428
AZD1480	13-00236	10	256.055	428
AZD1480	13-00237	10	225.142	428
AZD1480	13-00239	10	260.69	428
AZD1480	13-00245	10	231.588	428
AZD1480	13-00255	10	226.752	428
AZD1480	13-00260	10	203.323	428
AZD1480	13-00262	10	230.244	428
AZD1480	13-00266	4.93708	223.572	428
AZD1480	13-00268	10	285.063	428
AZD1480	13-00281	10	242.804	428
AZD1480	13-00294	10	269.717	428
AZD1480	13-00331	10	243.43	428
AZD1480	13-00337	10	179.324	428
AZD1480	13-00353	10	228.425	428
AZD1480	13-00354	10	240.776	428
AZD1480	13-00393	10	204.817	428
AZD1480	13-00396	4.96963	158.409	428
AZD1480	13-00406	10	230.043	428
AZD1480	13-00419	10	252.996	428
AZD1480	13-00420	10	268.663	428
AZD1480	13-00421	10	246.687	428
AZD1480	13-00425	10	232.161	428
AZD1480	13-00450	10	237.378	428
AZD1480	13-00454	10	286.274	428
AZD1480	13-00468	10	253.455	428
AZD1480	13-00487	10	210.785	428
AZD1480	13-00494	10	249.694	428
AZD1480	13-00497	10	260.679	428
AZD1480	13-00500	10	225.54	428
AZD1480	13-00513	10	229.332	428
AZD1480	13-00515	10	227.291	428
AZD1480	13-00535	0.760864	168.671	428
AZD1480	13-00537	10	210.104	428
AZD1480	13-00544	10	213.071	428
AZD1480	13-00545	10	215.455	428
AZD1480	13-00551	10	261.293	428
AZD1480	13-00552	10	238.548	428
AZD1480	13-00557	10	245.662	428
AZD1480	13-00558	10	260.045	428
AZD1480	13-00562	10	220.017	428
AZD1480	13-00578	10	251.532	428
AZD1480	13-00581	10	236.935	428
AZD1480	13-00593	10	234.198	428
AZD1480	13-00602	10	225.377	428
AZD1480	13-00615	10	257.52	428
AZD1480	13-00636	4.3991	222.74	428
AZD1480	13-00650	10	243.567	428
AZD1480	13-00655	10	234.931	428
AZD1480	13-00658	10	229.113	428
AZD1480	14-00013	10	218.494	428
AZD1480	14-00015	0.0776533	94.358	428
AZD1480	14-00021	10	262.817	428
AZD1480	14-00023	1.49445	202.426	428
AZD1480	14-00034	10	233.591	428
AZD1480	14-00044	10	233.687	428
AZD1480	14-00045	10	223.324	428
AZD1480	14-00052	10	235.45	428
AZD1480	14-00061	10	225.442	428
AZD1480	14-00079	8.07162	237.052	428
AZD1480	14-00083	10	286.274	428
AZD1480	14-00092	10	243.055	428
AZD1480	14-00125	10	231.482	428
AZD1480	14-00126	10	248.54	428
AZD1480	14-00127	10	281.929	428
AZD1480	14-00141	10	230.673	428
AZD1480	14-00193	10	216.96	428
AZD1480	14-00212	10	257.477	428
AZD1480	14-00228	10	262.48	428
AZD1480	14-00231	10	273.398	428
AZD1480	14-00240	10	246.297	428
AZD1480	14-00259	10	238.245	428
AZD1480	14-00270	10	250.049	428
AZD1480	14-00272	10	217.738	428
AZD1480	14-00279	10	228.798	428
AZD1480	14-00289	10	277.499	428
AZD1480	14-00329	0.013717	170.23	428
AZD1480	14-00330	10	264.541	428
AZD1480	14-00335	10	259.952	428
AZD1480	14-00356	10	270.176	428
AZD1480	14-00376	10	286.274	428
AZD1480	14-00397	4.61084	209.404	428
AZD1480	14-00422	10	203.806	428
AZD1480	14-00447	10	256.169	428
AZD1480	14-00448	10	269.946	428
AZD1480	14-00455	10	164.511	428
AZD1480	14-00464	10	253.581	428
AZD1480	14-00477	1.24888	172.676	428
AZD1480	14-00495	3.12617	206.883	428
AZD1480	14-00504	0.013717	75.2936	428
AZD1480	14-00514	10	238.005	428
AZD1480	14-00527	10	234.454	428
AZD1480	14-00528	10	240.804	428
AZD1480	14-00537	10	272.54	428
AZD1480	14-00546	2.42068	214.158	428
AZD1480	14-00559	10	248.695	428
AZD1480	14-00567	10	225.47	428
AZD1480	14-00578	1.85196	195.626	428
AZD1480	14-00581	10	253.151	428
AZD1480	14-00608	10	232.122	428
AZD1480	14-00613	8.37168	245.435	428
AZD1480	14-00618	10	187.472	428
AZD1480	14-00620	9.09182	219.913	428
AZD1480	14-00643	10	262.699	428
AZD1480	14-00658	8.73027	218.97	428
AZD1480	14-00670	10	186.169	428
AZD1480	14-00676	10	260.572	428
AZD1480	14-00711	10	265.969	428
AZD1480	14-00712	3.84111	176.356	428
AZD1480	14-00739	10	206.309	428
AZD1480	14-00760	10	224.916	428
AZD1480	14-00781	10	259.626	428
AZD1480	14-00787	0.093209	129.889	428
AZD1480	14-00798	10	286.19	428
AZD1480	14-00800	1.54135	187.867	428
AZD1480	14-00801	10	232.24	428
AZD1480	14-00803	5.26222	233.445	428
AZD1480	14-00815	2.21135	205.836	428
AZD1480	14-00817	3.10216	186.699	428
AZD1480	14-00818	10	263.876	428
AZD1480	14-00831	10	257.055	428
AZD1480	14-00832	2.54405	216.897	428
AZD1480	14-00901	0.013717	67.393	428
AZD1480	15-00043	10	267.236	428
AZD1480	15-00045	0.9755	178.874	428
AZD1480	15-00051	10	286.274	428
AZD1480	15-00057	9.26867	242.089	428
AZD1480	15-00075	10	234.526	428
AZD1480	15-00084	5.24564	211.108	428
AZD1480	15-00123	6.55287	259.371	428
AZD1480	15-00131	10	286.094	428
AZD1480	15-00137	10	210.907	428
AZD1480	15-00148	10	246.666	428
AZD1480	15-00150	10	221.396	428
AZD1480	15-00159	0.0253253	64.3417	428
AZD1480	15-00167	1.14	170.632	428
AZD1480	15-00169	10	253.472	428
AZD1480	15-00171	10	262.96	428
AZD1480	15-00175	10	247.117	428
AZD1480	15-00176	10	230.223	428
AZD1480	15-00197	0.198212	131.648	428
AZD1480	15-00237	0.753369	167.972	428
AZD1480	15-00248	2.65158	172.027	428
AZD1480	15-00261	10	155.979	428
AZD1480	15-00269	0.013717	79.9638	428
AZD1480	15-00275	10	238.144	428
AZD1480	15-00276	10	197.34	428
AZD1480	15-00279	10	244.378	428
AZD1480	15-00287	0.53971	150.836	428
AZD1480	15-00296	10	212.253	428
AZD1480	15-00300	10	244.283	428
AZD1480	15-00302	10	229.77	428
AZD1480	15-00309	1.42749	198.164	428
AZD1480	15-00332	10	261.672	428
AZD1480	15-00338	10	248.925	428
AZD1480	15-00371	10	199.517	428
AZD1480	15-00377	1.54418	167.001	428
AZD1480	15-00383	10	212.29	428
AZD1480	15-00417	3.05394	219.529	428
AZD1480	15-00464	10	264.813	428
AZD1480	15-00470	10	217.154	428
AZD1480	15-00471	2.33549	195.327	428
AZD1480	15-00478	10	284.5	428
AZD1480	15-00482	3.92961	198.319	428
AZD1480	15-00534	10	244.988	428
AZD1480	15-00539	2.23185	195.758	428
AZD1480	15-00556	10	208.539	428
AZD1480	15-00559	10	257.549	428
AZD1480	15-00563	9.65199	215.783	428
AZD1480	15-00571	1.55337	169.81	428
AZD1480	15-00578	0.769828	162.774	428
AZD1480	15-00593	1.69658	192.697	428
AZD1480	15-00610	10	226.448	428
AZD1480	15-00615	1.1902	178.321	428
AZD1480	15-00616	0.80313	166.998	428
AZD1480	15-00633	10	285.635	428
AZD1480	15-00649	2.16347	179.55	428
AZD1480	15-00650	0.687056	152.731	428
AZD1480	15-00653	10	228.376	428
AZD1480	15-00670	10	222.607	428
AZD1480	15-00673	10	286.274	428
AZD1480	15-00680	3.4297	184.214	428
AZD1480	15-00688	10	186.364	428
AZD1480	15-00692	10	267.104	428
AZD1480	15-00701	7.1554	217.476	428
AZD1480	15-00702	7.83912	205.534	428
AZD1480	15-00717	10	256.631	428
AZD1480	15-00723	10	184.538	428
AZD1480	15-00734	5.47167	219.241	428
AZD1480	15-00755	2.76315	176.509	428
AZD1480	15-00756	10	181.269	428
AZD1480	15-00764	10	213.314	428
AZD1480	15-00766	10	234.562	428
AZD1480	15-00767	10	234.371	428
AZD1480	15-00777	10	286.274	428
AZD1480	15-00786	0.22684	135.085	428
AZD1480	15-00807	10	233.768	428
AZD1480	15-00811	0.864946	163.551	428
AZD1480	15-00813	10	251.992	428
AZD1480	15-00829	6.89966	207.467	428
AZD1480	15-00837	7.51097	194.022	428
AZD1480	15-00849	2.58904	183.341	428
AZD1480	15-00855	10	233.396	428
AZD1480	15-00858	10	186.13	428
AZD1480	15-00870	8.7032	187.193	428
AZD1480	15-00872	2.31305	221.47	428
AZD1480	15-00874	10	237.404	428
AZD1480	15-00880	0.013717	69.1188	428
AZD1480	15-00883	1.38278	171.483	428
AZD1480	15-00892	10	196.941	428
AZD1480	15-00900	9.31899	214.584	428
AZD1480	15-00903	10	223.725	428
AZD1480	15-00909	1.98815	190.07	428
AZD1480	15-00912	10	233.21	428
AZD1480	15-00930	2.2199	203.295	428
AZD1480	15-00936	10	229.189	428
AZD1480	15-00938	2.61095	202.821	428
AZD1480	15-00939	10	216.672	428
AZD1480	15-00942	10	221.37	428
AZD1480	15-00961	10	200.685	428
AZD1480	15-00964	0.304576	135.977	428
AZD1480	15-00967	1.79723	184.93	428
AZD1480	15-00974	10	250.004	428
AZD1480	15-00975	3.3969	211.404	428
AZD1480	15-00976	10	244.433	428
AZD1480	15-00979	4.65424	212.555	428
AZD1480	15-00990	10	219.152	428
AZD1480	16-00001	8.76312	235.032	428
AZD1480	16-00003	10	207.402	428
AZD1480	16-00010	10	238.309	428
AZD1480	16-00015	0.282986	137.466	428
AZD1480	16-00026	2.65879	188.723	428
AZD1480	16-00027	0.013717	61.6291	428
AZD1480	16-00031	10	187.609	428
AZD1480	16-00035	0.013717	104.491	428
AZD1480	16-00039	5.18304	231.43	428
AZD1480	16-00041	1.4027	172.879	428
AZD1480	16-00048	10	184.304	428
AZD1480	16-00049	10	261.594	428
AZD1480	16-00056	1.54089	181.444	428
AZD1480	16-00067	5.60466	210.54	428
AZD1480	16-00070	10	259.121	428
AZD1480	16-00073	10	280.238	428
AZD1480	16-00075	10	198.52	428
AZD1480	16-00077	0.013717	75.331	428
AZD1480	16-00078	10	251.145	428
AZD1480	16-00088	2.79622	201.931	428
AZD1480	16-00094	10	268.759	428
AZD1480	16-00102	10	217.265	428
AZD1480	16-00109	10	198.437	428
AZD1480	16-00113	10	262.45	428
AZD1480	16-00115	10	270.952	428
AZD1480	16-00118	10	212.824	428
AZD1480	16-00120	0.013717	93.212	428
AZD1480	16-00128	2.16039	191.872	428
AZD1480	16-00139	10	214.419	428
AZD1480	16-00142	10	206.693	428
AZD1480	16-00145	7.35825	211.335	428
AZD1480	16-00157	3.2506	176.278	428
AZD1480	16-00217	10	229.182	428
AZD1480	16-00220	10	286.274	428
AZD1480	16-00226	10	199.409	428
AZD1480	16-00249	10	219.223	428
AZD1480	16-00265	10	195.503	428
AZD1480	16-00269	10	247.674	428
AZD1480	16-00271	1.55133	170.857	428
AZD1480	16-00273	10	226.264	428
AZD1480	16-00278	10	178.532	428
AZD1480	16-00289	10	194.903	428
AZD1480	16-00292	1.76877	148.043	428
AZD1480	16-00303	5.42538	200.752	428
AZD1480	16-00306	10	236.64	428
AZD1480	16-00310	10	226.079	428
AZD1480	16-00315	10	263.154	428
AZD1480	16-00332	10	257.121	428
AZD1480	16-00339	10	253.133	428
AZD1480	16-00345	10	219.219	428
AZD1480	16-00350	2.77765	218.344	428
AZD1480	16-00351	10	216.163	428
AZD1480	16-00354	10	188.104	428
AZD1480	16-00356	10	258.509	428
AZD1480	16-00358	10	236.677	428
AZD1480	16-00410	10	265.896	428
AZD1480	16-00459	0.013717	97.9288	428
AZD1480	16-00465	0.488084	150.034	428
AZD1480	16-00466	0.163012	121.558	428
AZD1480	16-00474	10	210.009	428
AZD1480	16-00479	3.46855	180.186	428
AZD1480	16-00481	5.68124	224.2	428
AZD1480	16-00492	10	251.091	428
AZD1480	16-00494	10	247.842	428
AZD1480	16-00498	1.24013	165.274	428
AZD1480	16-00510	10	239.526	428
AZD1480	16-00519	10	213.505	428
AZD1480	16-00525	10	220.357	428
AZD1480	16-00538	4.71889	206.3	428
AZD1480	16-00540	10	255.716	428
AZD1480	16-00541	10	254.156	428
AZD1480	16-00548	4.60923	212.601	428
AZD1480	16-00562	10	266.544	428
AZD1480	16-00564	10	278.579	428
AZD1480	16-00593	6.18045	233.261	428
AZD1480	16-00595	10	201.622	428
AZD1480	16-00603	5.43039	222.792	428
AZD1480	16-00611	0.789355	163.298	428
AZD1480	16-00615	10	246.862	428
AZD1480	16-00619	10	277.53	428
AZD1480	16-00627	5.04152	225.712	428
AZD1480	16-00699	10	256.487	428
AZD1480	16-00701	2.51273	185.193	428
AZD1480	16-00702	6.72898	241.003	428
AZD1480	16-00705	10	239.967	428
AZD1480	16-00708	10	254.416	428
AZD1480	16-00724	10	240.35	428
AZD1480	16-00731	5.34261	214.642	428
AZD1480	16-00751	10	231.204	428
AZD1480	16-00765	10	271.827	428
AZD1480	16-00770	10	273.074	428
AZD1480	16-00771	10	270.997	428
AZD1480	16-00781	8.0462	243.956	428
AZD1480	16-00788	10	235.208	428
AZD1480	16-00811	10	212.636	428
AZD1480	16-00815	10	256.923	428
AZD1480	16-00818	10	251.53	428
AZD1480	16-00822	5.6234	231.099	428
AZD1480	16-00831	7.10086	241.35	428
AZD1480	16-00836	1.95361	193.016	428
AZD1480	16-00844	0.132903	135.286	428
AZD1480	16-00867	10	212.972	428
AZD1480	16-00880	10	224.994	428
AZD1480	16-00882	10	269.142	428
AZD1480	16-00883	3.084	229.279	428
AZD1480	16-00886	10	284.291	428
AZD1480	16-00951	10	274.492	428
AZD1480	16-00981	10	225.578	428
AZD1480	16-01004	10	268.052	428
AZD1480	16-01010	10	253.074	428
AZD1480	16-01017	10	267.335	428
AZD1480	16-01019	0.013717	33.4778	428
AZD1480	16-01022	4.14611	241.152	428
AZD1480	16-01023	10	221.778	428
AZD1480	16-01046	10	243.257	428
AZD1480	16-01055	2.24918	203.644	428
AZD1480	16-01061	4.33005	222.854	428
AZD1480	16-01097	10	205.905	428
AZD1480	16-01098	4.08218	199.673	428
AZD1480	16-01100	10	238.081	428
AZD1480	16-01102	10	255.939	428
AZD1480	16-01109	9.5982	235.462	428
AZD1480	16-01119	10	237.361	428
AZD1480	16-01120	10	208.929	428
AZD1480	16-01127	2.33417	180.805	428
AZD1480	16-01138	6.87416	189.455	428
AZD1480	16-01151	10	281.987	428
AZD1480	16-01185	10	223.347	428
AZD1480	16-01191	3.31559	223.046	428
AZD1480	16-01192	6.2181	175.345	428
AZD1480	16-01216	3.60769	234.194	428
AZD1480	16-01219	7.00408	208.544	428
AZD1480	16-01220	0.338233	143.02	428
AZD1480	16-01227	10	261.192	428
AZD1480	16-01237	10	278.768	428
AZD1480	16-01238	10	224.603	428
AZD1480	16-01253	10	210.778	428
AZD1480	16-01259	10	234.265	428
AZD1480	16-01262	10	280.879	428
AZD1480	16-01267	10	282.666	428
AZD1480	16-01270	10	247.71	428
AZD1480	17-00006	4.63425	227.121	428
AZD1480	17-00007	4.98288	208.314	428
AZD1480	17-00021	8.27207	230.05	428
AZD1480	17-00025	2.29432	208.216	428
[truncated: 45,651 more rows]
