# Supplementary material for: Machine learning classifier approaches for predicting response to RTK-type-III inhibitors demonstrate high accuracy using transcriptomic signatures and ex vivo data
Source: Bioinform Adv. 2023 Mar 22;3(1):vbad034. doi: 10.1093/bioadv/vbad034 (PMC10209528; doi:10.1093/bioadv/vbad034)
Supplement: vbad034_Supplementary_Data [file vbad034_supplementary_data.zip › RTK_TYPE_III_balance_check.xlsx]

## Sheet: RTK_TYPE_III_balance_check
drug_name	high_responder	low_responder	hr_percent	lr_percent	total	difference
Axitinib	73	77	51	49	150	-4
Barasertib	69	79	53	47	148	-10
Cabozantinib	72	70	49	51	142	2
Cediranib	74	68	48	52	142	6
Crenolanib	69	69	50	50	138	0
Dasatinib	81	73	47	53	154	8
Dovitinib	70	72	51	49	142	-2
Foretinib	70	74	51	49	144	-4
GW-2580	69	71	51	49	140	-2
JNJ-28312141	68	67	50	50	135	1
KI20227	74	65	47	53	139	9
KW-2449	72	67	48	52	139	5
Linifanib	83	62	43	57	145	21
Midostaurin	68	71	51	49	139	-3
Motesanib	72	63	47	53	135	9
PD173955	71	75	51	49	146	-4
Pazopanib	71	78	52	48	149	-7
Ponatinib	59	80	58	42	139	-21
Quizartinib	70	72	51	49	142	-2
Regorafenib	80	66	45	55	146	14
Sorafenib	78	80	51	49	158	-2
Sunitinib	81	81	50	50	162	0
Tozasertib	75	70	48	52	145	5
Vatalanib	72	79	52	48	151	-7
