# Supplementary material for: Machine learning classifier approaches for predicting response to RTK-type-III inhibitors demonstrate high accuracy using transcriptomic signatures and ex vivo data
Source: Bioinform Adv. 2023 Mar 22;3(1):vbad034. doi: 10.1093/bioadv/vbad034 (PMC10209528; doi:10.1093/bioadv/vbad034)
Supplement: vbad034_Supplementary_Data [file vbad034_supplementary_data.zip › SHAP_genes_selected.xlsx]

## Sheet: combined_Drug_Response
GENE ID	FREQUENCY	DRUG ID
ENSG00000232807	10	Dasatinib
ENSG00000224557	9	Dasatinib
ENSG00000186407	9	Dasatinib
ENSG00000167970	8	Dasatinib
ENSG00000231027	6	Dasatinib
ENSG00000145416	5	Dasatinib
ENSG00000125378	4	Dasatinib
ENSG00000067715	4	Dasatinib
ENSG00000156140	4	Dasatinib
ENSG00000235315	4	Dasatinib
ENSG00000232629	3	Dasatinib
ENSG00000110011	3	Dasatinib
ENSG00000119457	3	Dasatinib
ENSG00000134317	3	Dasatinib
ENSG00000158062	3	Dasatinib
ENSG00000177350	3	Dasatinib
ENSG00000220842	3	Dasatinib
ENSG00000229932	3	Dasatinib
ENSG00000241081	3	Dasatinib
ENSG00000242574	3	Dasatinib
ENSG00000255422	3	Dasatinib
ENSG00000261040	3	Dasatinib
ENSG00000269888	3	Dasatinib
ENSG00000232973	3	Dasatinib
ENSG00000186188	2	Dasatinib
ENSG00000131401	2	Dasatinib
ENSG00000177575	2	Dasatinib
ENSG00000164346	2	Dasatinib
ENSG00000151005	2	Dasatinib
ENSG00000144567	2	Dasatinib
ENSG00000095321	2	Dasatinib
ENSG00000113649	2	Dasatinib
ENSG00000107447	2	Dasatinib
ENSG00000080371	2	Dasatinib
ENSG00000002933	2	Dasatinib
ENSG00000179131	2	Dasatinib
ENSG00000038945	2	Dasatinib
ENSG00000196126	2	Dasatinib
ENSG00000203836	2	Dasatinib
ENSG00000211679	2	Dasatinib
ENSG00000211897	2	Dasatinib
ENSG00000219133	2	Dasatinib
ENSG00000224334	2	Dasatinib
ENSG00000232383	2	Dasatinib
ENSG00000232637	2	Dasatinib
ENSG00000232710	2	Dasatinib
ENSG00000235619	2	Dasatinib
ENSG00000243926	2	Dasatinib
ENSG00000198026	2	Dasatinib
ENSG00000239961	1	Dasatinib
ENSG00000237111	1	Dasatinib
ENSG00000237815	1	Dasatinib
ENSG00000237877	1	Dasatinib
ENSG00000241666	1	Dasatinib
ENSG00000240463	1	Dasatinib
ENSG00000240583	1	Dasatinib
ENSG00000241556	1	Dasatinib
ENSG00000233261	1	Dasatinib
ENSG00000234449	1	Dasatinib
ENSG00000229200	1	Dasatinib
ENSG00000233010	1	Dasatinib
ENSG00000232858	1	Dasatinib
ENSG00000231613	1	Dasatinib
ENSG00000230751	1	Dasatinib
ENSG00000229368	1	Dasatinib
ENSG00000244625	1	Dasatinib
ENSG00000228327	1	Dasatinib
ENSG00000228149	1	Dasatinib
ENSG00000227799	1	Dasatinib
ENSG00000227598	1	Dasatinib
ENSG00000226889	1	Dasatinib
ENSG00000242314	1	Dasatinib
ENSG00000254704	1	Dasatinib
ENSG00000248578	1	Dasatinib
ENSG00000250347	1	Dasatinib
ENSG00000008277	1	Dasatinib
ENSG00000272796	1	Dasatinib
ENSG00000272632	1	Dasatinib
ENSG00000272403	1	Dasatinib
ENSG00000267751	1	Dasatinib
ENSG00000267453	1	Dasatinib
ENSG00000267030	1	Dasatinib
ENSG00000266801	1	Dasatinib
ENSG00000266408	1	Dasatinib
ENSG00000262979	1	Dasatinib
ENSG00000260027	1	Dasatinib
ENSG00000259071	1	Dasatinib
ENSG00000258365	1	Dasatinib
ENSG00000257038	1	Dasatinib
ENSG00000256804	1	Dasatinib
ENSG00000256633	1	Dasatinib
ENSG00000255571	1	Dasatinib
ENSG00000255446	1	Dasatinib
ENSG00000253120	1	Dasatinib
ENSG00000251633	1	Dasatinib
ENSG00000251259	1	Dasatinib
ENSG00000226752	1	Dasatinib
ENSG00000006062	1	Dasatinib
ENSG00000225423	1	Dasatinib
ENSG00000223482	1	Dasatinib
ENSG00000113494	1	Dasatinib
ENSG00000115464	1	Dasatinib
ENSG00000116117	1	Dasatinib
ENSG00000116209	1	Dasatinib
ENSG00000116815	1	Dasatinib
ENSG00000118217	1	Dasatinib
ENSG00000118363	1	Dasatinib
ENSG00000119899	1	Dasatinib
ENSG00000119969	1	Dasatinib
ENSG00000123552	1	Dasatinib
ENSG00000128595	1	Dasatinib
ENSG00000131503	1	Dasatinib
ENSG00000132424	1	Dasatinib
ENSG00000134287	1	Dasatinib
ENSG00000135862	1	Dasatinib
ENSG00000136147	1	Dasatinib
ENSG00000140948	1	Dasatinib
ENSG00000141527	1	Dasatinib
ENSG00000141748	1	Dasatinib
ENSG00000143252	1	Dasatinib
ENSG00000144045	1	Dasatinib
ENSG00000112799	1	Dasatinib
ENSG00000108578	1	Dasatinib
ENSG00000108556	1	Dasatinib
ENSG00000091542	1	Dasatinib
ENSG00000019582	1	Dasatinib
ENSG00000038427	1	Dasatinib
ENSG00000039560	1	Dasatinib
ENSG00000056661	1	Dasatinib
ENSG00000056998	1	Dasatinib
ENSG00000058262	1	Dasatinib
ENSG00000073169	1	Dasatinib
ENSG00000074964	1	Dasatinib
ENSG00000089289	1	Dasatinib
ENSG00000091879	1	Dasatinib
ENSG00000106565	1	Dasatinib
ENSG00000092445	1	Dasatinib
ENSG00000094975	1	Dasatinib
ENSG00000100079	1	Dasatinib
ENSG00000100592	1	Dasatinib
ENSG00000102144	1	Dasatinib
ENSG00000104883	1	Dasatinib
ENSG00000105499	1	Dasatinib
ENSG00000105697	1	Dasatinib
ENSG00000106066	1	Dasatinib
ENSG00000146070	1	Dasatinib
ENSG00000147119	1	Dasatinib
ENSG00000150540	1	Dasatinib
ENSG00000198839	1	Dasatinib
ENSG00000182676	1	Dasatinib
ENSG00000183570	1	Dasatinib
ENSG00000183578	1	Dasatinib
ENSG00000184060	1	Dasatinib
ENSG00000184924	1	Dasatinib
ENSG00000185404	1	Dasatinib
ENSG00000188010	1	Dasatinib
ENSG00000188282	1	Dasatinib
ENSG00000188459	1	Dasatinib
ENSG00000199477	1	Dasatinib
ENSG00000181634	1	Dasatinib
ENSG00000204044	1	Dasatinib
ENSG00000204103	1	Dasatinib
ENSG00000205038	1	Dasatinib
ENSG00000205352	1	Dasatinib
ENSG00000205517	1	Dasatinib
ENSG00000205744	1	Dasatinib
ENSG00000211593	1	Dasatinib
ENSG00000213228	1	Dasatinib
ENSG00000218422	1	Dasatinib
ENSG00000182240	1	Dasatinib
ENSG00000181404	1	Dasatinib
ENSG00000151846	1	Dasatinib
ENSG00000163009	1	Dasatinib
ENSG00000152377	1	Dasatinib
ENSG00000152672	1	Dasatinib
ENSG00000154277	1	Dasatinib
ENSG00000155465	1	Dasatinib
ENSG00000155719	1	Dasatinib
ENSG00000157224	1	Dasatinib
ENSG00000157600	1	Dasatinib
ENSG00000162607	1	Dasatinib
ENSG00000162711	1	Dasatinib
ENSG00000163697	1	Dasatinib
ENSG00000176681	1	Dasatinib
ENSG00000164509	1	Dasatinib
ENSG00000166402	1	Dasatinib
ENSG00000166426	1	Dasatinib
ENSG00000166592	1	Dasatinib
ENSG00000167815	1	Dasatinib
ENSG00000170482	1	Dasatinib
ENSG00000170801	1	Dasatinib
ENSG00000171720	1	Dasatinib
ENSG00000174013	1	Dasatinib
ENSG00000225450	1	Dasatinib
ENSG00000150540	10	Foretinib
ENSG00000138744	10	Foretinib
ENSG00000180628	6	Foretinib
ENSG00000154258	6	Foretinib
ENSG00000180953	5	Foretinib
ENSG00000163331	5	Foretinib
ENSG00000196588	4	Foretinib
ENSG00000152207	4	Foretinib
ENSG00000118523	4	Foretinib
ENSG00000163013	3	Foretinib
ENSG00000049192	3	Foretinib
ENSG00000085117	3	Foretinib
ENSG00000106025	3	Foretinib
ENSG00000115825	3	Foretinib
ENSG00000123342	3	Foretinib
ENSG00000139514	3	Foretinib
ENSG00000143776	3	Foretinib
ENSG00000182759	3	Foretinib
ENSG00000183570	3	Foretinib
ENSG00000197948	3	Foretinib
ENSG00000223749	3	Foretinib
ENSG00000267736	3	Foretinib
ENSG00000164744	3	Foretinib
ENSG00000156052	2	Foretinib
ENSG00000137101	2	Foretinib
ENSG00000143674	2	Foretinib
ENSG00000141298	2	Foretinib
ENSG00000137502	2	Foretinib
ENSG00000118473	2	Foretinib
ENSG00000133116	2	Foretinib
ENSG00000122420	2	Foretinib
ENSG00000119686	2	Foretinib
ENSG00000100600	2	Foretinib
ENSG00000145416	2	Foretinib
ENSG00000146530	2	Foretinib
ENSG00000160439	2	Foretinib
ENSG00000189350	2	Foretinib
ENSG00000259182	2	Foretinib
ENSG00000250771	2	Foretinib
ENSG00000243811	2	Foretinib
ENSG00000203666	2	Foretinib
ENSG00000213123	2	Foretinib
ENSG00000177272	2	Foretinib
ENSG00000168675	2	Foretinib
ENSG00000163463	2	Foretinib
ENSG00000162735	2	Foretinib
ENSG00000225177	1	Foretinib
ENSG00000218586	1	Foretinib
ENSG00000221926	1	Foretinib
ENSG00000223117	1	Foretinib
ENSG00000223431	1	Foretinib
ENSG00000224004	1	Foretinib
ENSG00000228794	1	Foretinib
ENSG00000225873	1	Foretinib
ENSG00000227173	1	Foretinib
ENSG00000227232	1	Foretinib
ENSG00000228668	1	Foretinib
ENSG00000214222	1	Foretinib
ENSG00000215533	1	Foretinib
ENSG00000204291	1	Foretinib
ENSG00000214013	1	Foretinib
ENSG00000213949	1	Foretinib
ENSG00000213551	1	Foretinib
ENSG00000205744	1	Foretinib
ENSG00000231613	1	Foretinib
ENSG00000203914	1	Foretinib
ENSG00000199477	1	Foretinib
ENSG00000198586	1	Foretinib
ENSG00000196867	1	Foretinib
ENSG00000196262	1	Foretinib
ENSG00000189157	1	Foretinib
ENSG00000188206	1	Foretinib
ENSG00000230537	1	Foretinib
ENSG00000267248	1	Foretinib
ENSG00000232022	1	Foretinib
ENSG00000232807	1	Foretinib
ENSG00000272638	1	Foretinib
ENSG00000272606	1	Foretinib
ENSG00000272040	1	Foretinib
ENSG00000267265	1	Foretinib
ENSG00000007237	1	Foretinib
ENSG00000266983	1	Foretinib
ENSG00000266274	1	Foretinib
ENSG00000266127	1	Foretinib
ENSG00000265625	1	Foretinib
ENSG00000264456	1	Foretinib
ENSG00000262636	1	Foretinib
ENSG00000262039	1	Foretinib
ENSG00000261461	1	Foretinib
ENSG00000260027	1	Foretinib
ENSG00000259834	1	Foretinib
ENSG00000259585	1	Foretinib
ENSG00000257539	1	Foretinib
ENSG00000255571	1	Foretinib
ENSG00000252906	1	Foretinib
ENSG00000250461	1	Foretinib
ENSG00000250131	1	Foretinib
ENSG00000240602	1	Foretinib
ENSG00000238231	1	Foretinib
ENSG00000236423	1	Foretinib
ENSG00000233874	1	Foretinib
ENSG00000187676	1	Foretinib
ENSG00000005108	1	Foretinib
ENSG00000186451	1	Foretinib
ENSG00000135052	1	Foretinib
ENSG00000113721	1	Foretinib
ENSG00000116106	1	Foretinib
ENSG00000118785	1	Foretinib
ENSG00000120656	1	Foretinib
ENSG00000130751	1	Foretinib
ENSG00000131183	1	Foretinib
ENSG00000131378	1	Foretinib
ENSG00000133805	1	Foretinib
ENSG00000134013	1	Foretinib
ENSG00000134453	1	Foretinib
ENSG00000135094	1	Foretinib
ENSG00000140279	1	Foretinib
ENSG00000135480	1	Foretinib
ENSG00000136010	1	Foretinib
ENSG00000136273	1	Foretinib
ENSG00000136960	1	Foretinib
ENSG00000137411	1	Foretinib
ENSG00000137478	1	Foretinib
ENSG00000137802	1	Foretinib
ENSG00000138036	1	Foretinib
ENSG00000139547	1	Foretinib
ENSG00000139737	1	Foretinib
ENSG00000112379	1	Foretinib
ENSG00000112029	1	Foretinib
ENSG00000111678	1	Foretinib
ENSG00000110723	1	Foretinib
ENSG00000022556	1	Foretinib
ENSG00000023839	1	Foretinib
ENSG00000042445	1	Foretinib
ENSG00000056661	1	Foretinib
ENSG00000059378	1	Foretinib
ENSG00000060339	1	Foretinib
ENSG00000068383	1	Foretinib
ENSG00000081026	1	Foretinib
ENSG00000085871	1	Foretinib
ENSG00000088836	1	Foretinib
ENSG00000088992	1	Foretinib
ENSG00000089902	1	Foretinib
ENSG00000094975	1	Foretinib
ENSG00000095585	1	Foretinib
ENSG00000096654	1	Foretinib
ENSG00000099251	1	Foretinib
ENSG00000100592	1	Foretinib
ENSG00000100983	1	Foretinib
ENSG00000101544	1	Foretinib
ENSG00000102174	1	Foretinib
ENSG00000103485	1	Foretinib
ENSG00000139914	1	Foretinib
ENSG00000142621	1	Foretinib
ENSG00000185482	1	Foretinib
ENSG00000175899	1	Foretinib
ENSG00000166268	1	Foretinib
ENSG00000166402	1	Foretinib
ENSG00000166435	1	Foretinib
ENSG00000167210	1	Foretinib
ENSG00000167461	1	Foretinib
ENSG00000167549	1	Foretinib
ENSG00000169189	1	Foretinib
ENSG00000172482	1	Foretinib
ENSG00000174473	1	Foretinib
ENSG00000174500	1	Foretinib
ENSG00000177098	1	Foretinib
ENSG00000142684	1	Foretinib
ENSG00000177556	1	Foretinib
ENSG00000177731	1	Foretinib
ENSG00000180198	1	Foretinib
ENSG00000181790	1	Foretinib
ENSG00000181885	1	Foretinib
ENSG00000183098	1	Foretinib
ENSG00000183647	1	Foretinib
ENSG00000184005	1	Foretinib
ENSG00000184500	1	Foretinib
ENSG00000185133	1	Foretinib
ENSG00000166126	1	Foretinib
ENSG00000165801	1	Foretinib
ENSG00000165121	1	Foretinib
ENSG00000164932	1	Foretinib
ENSG00000143437	1	Foretinib
ENSG00000145569	1	Foretinib
ENSG00000146729	1	Foretinib
ENSG00000147044	1	Foretinib
ENSG00000149948	1	Foretinib
ENSG00000151490	1	Foretinib
ENSG00000152154	1	Foretinib
ENSG00000152580	1	Foretinib
ENSG00000153823	1	Foretinib
ENSG00000154237	1	Foretinib
ENSG00000155465	1	Foretinib
ENSG00000155749	1	Foretinib
ENSG00000155760	1	Foretinib
ENSG00000156103	1	Foretinib
ENSG00000158806	1	Foretinib
ENSG00000159214	1	Foretinib
ENSG00000161149	1	Foretinib
ENSG00000162669	1	Foretinib
ENSG00000162881	1	Foretinib
ENSG00000164344	1	Foretinib
ENSG00000164442	1	Foretinib
ENSG00000186480	1	Foretinib
ENSG00000136273	9	KW-2449
ENSG00000189157	7	KW-2449
ENSG00000186310	7	KW-2449
ENSG00000255717	6	KW-2449
ENSG00000253365	6	KW-2449
ENSG00000159784	6	KW-2449
ENSG00000152207	5	KW-2449
ENSG00000134453	5	KW-2449
ENSG00000012660	5	KW-2449
ENSG00000185483	4	KW-2449
ENSG00000196353	3	KW-2449
ENSG00000100368	3	KW-2449
ENSG00000126821	3	KW-2449
ENSG00000134909	3	KW-2449
ENSG00000146530	3	KW-2449
ENSG00000156103	3	KW-2449
ENSG00000108578	3	KW-2449
ENSG00000223922	3	KW-2449
ENSG00000253578	3	KW-2449
ENSG00000256804	3	KW-2449
ENSG00000265749	3	KW-2449
ENSG00000238083	3	KW-2449
ENSG00000141524	2	KW-2449
ENSG00000168118	2	KW-2449
ENSG00000166068	2	KW-2449
ENSG00000164695	2	KW-2449
ENSG00000163359	2	KW-2449
ENSG00000154783	2	KW-2449
ENSG00000154258	2	KW-2449
ENSG00000146839	2	KW-2449
ENSG00000144749	2	KW-2449
ENSG00000119681	2	KW-2449
ENSG00000141140	2	KW-2449
ENSG00000137955	2	KW-2449
ENSG00000115718	2	KW-2449
ENSG00000111266	2	KW-2449
ENSG00000110172	2	KW-2449
ENSG00000103485	2	KW-2449
ENSG00000100983	2	KW-2449
ENSG00000072133	2	KW-2449
ENSG00000173457	2	KW-2449
ENSG00000171033	2	KW-2449
ENSG00000167543	2	KW-2449
ENSG00000173890	2	KW-2449
ENSG00000228863	2	KW-2449
ENSG00000174944	2	KW-2449
ENSG00000269947	2	KW-2449
ENSG00000268220	2	KW-2449
ENSG00000259585	2	KW-2449
ENSG00000256235	2	KW-2449
ENSG00000254535	2	KW-2449
ENSG00000240463	2	KW-2449
ENSG00000240233	2	KW-2449
ENSG00000234456	2	KW-2449
ENSG00000256849	2	KW-2449
ENSG00000214198	2	KW-2449
ENSG00000198035	2	KW-2449
ENSG00000189350	2	KW-2449
ENSG00000184515	2	KW-2449
ENSG00000183657	2	KW-2449
ENSG00000180628	2	KW-2449
ENSG00000204147	2	KW-2449
ENSG00000176809	2	KW-2449
ENSG00000243289	1	KW-2449
ENSG00000254781	1	KW-2449
ENSG00000254703	1	KW-2449
ENSG00000251451	1	KW-2449
ENSG00000251432	1	KW-2449
ENSG00000247982	1	KW-2449
ENSG00000239306	1	KW-2449
ENSG00000241634	1	KW-2449
ENSG00000241294	1	KW-2449
ENSG00000237980	1	KW-2449
ENSG00000236255	1	KW-2449
ENSG00000235339	1	KW-2449
ENSG00000256673	1	KW-2449
ENSG00000256594	1	KW-2449
ENSG00000268702	1	KW-2449
ENSG00000259856	1	KW-2449
ENSG00000261221	1	KW-2449
ENSG00000261618	1	KW-2449
ENSG00000261643	1	KW-2449
ENSG00000262140	1	KW-2449
ENSG00000263271	1	KW-2449
ENSG00000264940	1	KW-2449
ENSG00000265943	1	KW-2449
ENSG00000267414	1	KW-2449
ENSG00000270172	1	KW-2449
ENSG00000272205	1	KW-2449
ENSG00000272950	1	KW-2449
ENSG00000233593	1	KW-2449
ENSG00000234883	1	KW-2449
ENSG00000006740	1	KW-2449
ENSG00000018189	1	KW-2449
ENSG00000143450	1	KW-2449
ENSG00000127334	1	KW-2449
ENSG00000127947	1	KW-2449
ENSG00000132361	1	KW-2449
ENSG00000134330	1	KW-2449
ENSG00000135299	1	KW-2449
ENSG00000136240	1	KW-2449
ENSG00000137259	1	KW-2449
ENSG00000138814	1	KW-2449
ENSG00000139835	1	KW-2449
ENSG00000143776	1	KW-2449
ENSG00000233224	1	KW-2449
ENSG00000144036	1	KW-2449
ENSG00000144567	1	KW-2449
ENSG00000144648	1	KW-2449
ENSG00000148700	1	KW-2449
ENSG00000148824	1	KW-2449
ENSG00000151967	1	KW-2449
ENSG00000153487	1	KW-2449
ENSG00000154518	1	KW-2449
ENSG00000155749	1	KW-2449
ENSG00000127328	1	KW-2449
ENSG00000124209	1	KW-2449
ENSG00000123342	1	KW-2449
ENSG00000120509	1	KW-2449
ENSG00000050344	1	KW-2449
ENSG00000056661	1	KW-2449
ENSG00000096006	1	KW-2449
ENSG00000099282	1	KW-2449
ENSG00000100336	1	KW-2449
ENSG00000100422	1	KW-2449
ENSG00000103089	1	KW-2449
ENSG00000104522	1	KW-2449
ENSG00000106144	1	KW-2449
ENSG00000106636	1	KW-2449
ENSG00000107623	1	KW-2449
ENSG00000107938	1	KW-2449
ENSG00000111186	1	KW-2449
ENSG00000112343	1	KW-2449
ENSG00000113231	1	KW-2449
ENSG00000114698	1	KW-2449
ENSG00000116032	1	KW-2449
ENSG00000117115	1	KW-2449
ENSG00000120306	1	KW-2449
ENSG00000157303	1	KW-2449
ENSG00000158423	1	KW-2449
ENSG00000158825	1	KW-2449
ENSG00000185630	1	KW-2449
ENSG00000187922	1	KW-2449
ENSG00000187987	1	KW-2449
ENSG00000196689	1	KW-2449
ENSG00000197320	1	KW-2449
ENSG00000197345	1	KW-2449
ENSG00000198932	1	KW-2449
ENSG00000200354	1	KW-2449
ENSG00000202392	1	KW-2449
ENSG00000203666	1	KW-2449
ENSG00000209082	1	KW-2449
ENSG00000211962	1	KW-2449
ENSG00000213386	1	KW-2449
ENSG00000213654	1	KW-2449
ENSG00000214975	1	KW-2449
ENSG00000215305	1	KW-2449
ENSG00000217646	1	KW-2449
ENSG00000221926	1	KW-2449
ENSG00000227344	1	KW-2449
ENSG00000229589	1	KW-2449
ENSG00000187650	1	KW-2449
ENSG00000185324	1	KW-2449
ENSG00000159674	1	KW-2449
ENSG00000184716	1	KW-2449
ENSG00000160613	1	KW-2449
ENSG00000163072	1	KW-2449
ENSG00000164048	1	KW-2449
ENSG00000164930	1	KW-2449
ENSG00000166743	1	KW-2449
ENSG00000167978	1	KW-2449
ENSG00000169085	1	KW-2449
ENSG00000170153	1	KW-2449
ENSG00000171132	1	KW-2449
ENSG00000171202	1	KW-2449
ENSG00000171798	1	KW-2449
ENSG00000175097	1	KW-2449
ENSG00000176406	1	KW-2449
ENSG00000177103	1	KW-2449
ENSG00000181264	1	KW-2449
ENSG00000181481	1	KW-2449
ENSG00000183019	1	KW-2449
ENSG00000183682	1	KW-2449
ENSG00000184154	1	KW-2449
ENSG00000233338	1	KW-2449
ENSG00000171408	9	Dovitinib
ENSG00000174944	7	Dovitinib
ENSG00000168118	7	Dovitinib
ENSG00000156140	5	Dovitinib
ENSG00000143776	5	Dovitinib
ENSG00000259585	4	Dovitinib
ENSG00000122566	4	Dovitinib
ENSG00000107623	4	Dovitinib
ENSG00000214975	3	Dovitinib
ENSG00000057935	3	Dovitinib
ENSG00000119314	3	Dovitinib
ENSG00000121089	3	Dovitinib
ENSG00000163040	3	Dovitinib
ENSG00000197345	3	Dovitinib
ENSG00000144895	3	Dovitinib
ENSG00000221926	3	Dovitinib
ENSG00000259319	3	Dovitinib
ENSG00000261597	3	Dovitinib
ENSG00000273289	3	Dovitinib
ENSG00000241990	3	Dovitinib
ENSG00000130751	2	Dovitinib
ENSG00000174917	2	Dovitinib
ENSG00000163993	2	Dovitinib
ENSG00000152207	2	Dovitinib
ENSG00000141744	2	Dovitinib
ENSG00000134330	2	Dovitinib
ENSG00000105339	2	Dovitinib
ENSG00000128829	2	Dovitinib
ENSG00000106244	2	Dovitinib
ENSG00000100368	2	Dovitinib
ENSG00000078070	2	Dovitinib
ENSG00000011198	2	Dovitinib
ENSG00000178053	2	Dovitinib
ENSG00000176978	2	Dovitinib
ENSG00000169100	2	Dovitinib
ENSG00000178690	2	Dovitinib
ENSG00000231711	2	Dovitinib
ENSG00000183570	2	Dovitinib
ENSG00000265735	2	Dovitinib
ENSG00000254477	2	Dovitinib
ENSG00000250948	2	Dovitinib
ENSG00000240371	2	Dovitinib
ENSG00000233668	2	Dovitinib
ENSG00000257539	2	Dovitinib
ENSG00000213949	2	Dovitinib
ENSG00000186625	2	Dovitinib
ENSG00000198945	2	Dovitinib
ENSG00000196352	2	Dovitinib
ENSG00000204147	2	Dovitinib
ENSG00000225405	1	Dovitinib
ENSG00000226084	1	Dovitinib
ENSG00000226281	1	Dovitinib
ENSG00000227087	1	Dovitinib
ENSG00000227258	1	Dovitinib
ENSG00000229647	1	Dovitinib
ENSG00000229418	1	Dovitinib
ENSG00000232311	1	Dovitinib
ENSG00000234572	1	Dovitinib
ENSG00000235027	1	Dovitinib
ENSG00000235888	1	Dovitinib
ENSG00000217835	1	Dovitinib
ENSG00000222375	1	Dovitinib
ENSG00000204434	1	Dovitinib
ENSG00000215835	1	Dovitinib
ENSG00000214439	1	Dovitinib
ENSG00000213860	1	Dovitinib
ENSG00000213719	1	Dovitinib
ENSG00000213082	1	Dovitinib
ENSG00000205020	1	Dovitinib
ENSG00000204065	1	Dovitinib
ENSG00000197561	1	Dovitinib
ENSG00000196648	1	Dovitinib
ENSG00000187786	1	Dovitinib
ENSG00000186998	1	Dovitinib
ENSG00000237721	1	Dovitinib
ENSG00000236305	1	Dovitinib
ENSG00000272669	1	Dovitinib
ENSG00000240292	1	Dovitinib
ENSG00000243989	1	Dovitinib
ENSG00000273154	1	Dovitinib
ENSG00000273004	1	Dovitinib
ENSG00000014164	1	Dovitinib
ENSG00000271072	1	Dovitinib
ENSG00000269176	1	Dovitinib
ENSG00000268734	1	Dovitinib
ENSG00000266709	1	Dovitinib
ENSG00000263740	1	Dovitinib
ENSG00000262877	1	Dovitinib
ENSG00000262227	1	Dovitinib
ENSG00000261879	1	Dovitinib
ENSG00000260027	1	Dovitinib
ENSG00000258300	1	Dovitinib
ENSG00000255571	1	Dovitinib
ENSG00000255446	1	Dovitinib
ENSG00000254690	1	Dovitinib
ENSG00000253625	1	Dovitinib
ENSG00000253431	1	Dovitinib
ENSG00000251467	1	Dovitinib
ENSG00000251411	1	Dovitinib
ENSG00000245522	1	Dovitinib
ENSG00000244701	1	Dovitinib
ENSG00000244625	1	Dovitinib
ENSG00000244242	1	Dovitinib
ENSG00000244073	1	Dovitinib
ENSG00000186472	1	Dovitinib
ENSG00000006625	1	Dovitinib
ENSG00000185420	1	Dovitinib
ENSG00000184428	1	Dovitinib
ENSG00000105865	1	Dovitinib
ENSG00000106069	1	Dovitinib
ENSG00000106261	1	Dovitinib
ENSG00000106628	1	Dovitinib
ENSG00000106789	1	Dovitinib
ENSG00000107959	1	Dovitinib
ENSG00000108950	1	Dovitinib
ENSG00000109065	1	Dovitinib
ENSG00000109654	1	Dovitinib
ENSG00000109689	1	Dovitinib
ENSG00000110047	1	Dovitinib
ENSG00000110107	1	Dovitinib
ENSG00000110514	1	Dovitinib
ENSG00000110723	1	Dovitinib
ENSG00000111725	1	Dovitinib
ENSG00000114450	1	Dovitinib
ENSG00000115318	1	Dovitinib
ENSG00000115355	1	Dovitinib
ENSG00000118181	1	Dovitinib
ENSG00000120093	1	Dovitinib
ENSG00000120279	1	Dovitinib
ENSG00000121964	1	Dovitinib
ENSG00000123009	1	Dovitinib
ENSG00000105374	1	Dovitinib
ENSG00000105352	1	Dovitinib
ENSG00000105258	1	Dovitinib
ENSG00000074276	1	Dovitinib
ENSG00000035664	1	Dovitinib
ENSG00000041353	1	Dovitinib
ENSG00000043514	1	Dovitinib
ENSG00000049167	1	Dovitinib
ENSG00000049192	1	Dovitinib
ENSG00000059758	1	Dovitinib
ENSG00000064989	1	Dovitinib
ENSG00000068831	1	Dovitinib
ENSG00000069535	1	Dovitinib
ENSG00000070540	1	Dovitinib
ENSG00000088340	1	Dovitinib
ENSG00000104635	1	Dovitinib
ENSG00000090932	1	Dovitinib
ENSG00000095917	1	Dovitinib
ENSG00000100181	1	Dovitinib
ENSG00000100865	1	Dovitinib
ENSG00000100949	1	Dovitinib
ENSG00000101150	1	Dovitinib
ENSG00000101752	1	Dovitinib
ENSG00000102103	1	Dovitinib
ENSG00000102172	1	Dovitinib
ENSG00000104490	1	Dovitinib
ENSG00000123836	1	Dovitinib
ENSG00000125384	1	Dovitinib
ENSG00000125877	1	Dovitinib
ENSG00000172247	1	Dovitinib
ENSG00000162885	1	Dovitinib
ENSG00000164744	1	Dovitinib
ENSG00000164938	1	Dovitinib
ENSG00000166106	1	Dovitinib
ENSG00000166224	1	Dovitinib
ENSG00000166228	1	Dovitinib
ENSG00000166441	1	Dovitinib
ENSG00000167081	1	Dovitinib
ENSG00000169020	1	Dovitinib
ENSG00000170917	1	Dovitinib
ENSG00000174744	1	Dovitinib
ENSG00000152684	1	Dovitinib
ENSG00000175166	1	Dovitinib
ENSG00000177098	1	Dovitinib
ENSG00000178445	1	Dovitinib
ENSG00000179104	1	Dovitinib
ENSG00000180089	1	Dovitinib
ENSG00000182257	1	Dovitinib
ENSG00000183386	1	Dovitinib
ENSG00000183513	1	Dovitinib
ENSG00000183722	1	Dovitinib
ENSG00000184005	1	Dovitinib
ENSG00000159496	1	Dovitinib
ENSG00000152409	1	Dovitinib
ENSG00000126249	1	Dovitinib
ENSG00000137124	1	Dovitinib
ENSG00000126821	1	Dovitinib
ENSG00000127528	1	Dovitinib
ENSG00000129422	1	Dovitinib
ENSG00000130939	1	Dovitinib
ENSG00000132002	1	Dovitinib
ENSG00000133477	1	Dovitinib
ENSG00000133641	1	Dovitinib
ENSG00000134317	1	Dovitinib
ENSG00000135480	1	Dovitinib
ENSG00000136709	1	Dovitinib
ENSG00000137507	1	Dovitinib
ENSG00000151967	1	Dovitinib
ENSG00000138326	1	Dovitinib
ENSG00000139053	1	Dovitinib
ENSG00000139737	1	Dovitinib
ENSG00000140564	1	Dovitinib
ENSG00000143158	1	Dovitinib
ENSG00000147324	1	Dovitinib
ENSG00000148175	1	Dovitinib
ENSG00000148187	1	Dovitinib
ENSG00000150672	1	Dovitinib
ENSG00000151465	1	Dovitinib
ENSG00000186298	1	Dovitinib
ENSG00000224557	7	Sorafenib
ENSG00000107796	7	Sorafenib
ENSG00000253578	6	Sorafenib
ENSG00000234062	6	Sorafenib
ENSG00000226763	6	Sorafenib
ENSG00000136999	6	Sorafenib
ENSG00000146072	4	Sorafenib
ENSG00000042980	4	Sorafenib
ENSG00000066027	4	Sorafenib
ENSG00000120051	4	Sorafenib
ENSG00000143546	4	Sorafenib
ENSG00000165816	4	Sorafenib
ENSG00000162882	4	Sorafenib
ENSG00000168350	4	Sorafenib
ENSG00000177548	4	Sorafenib
ENSG00000251703	4	Sorafenib
ENSG00000163331	3	Sorafenib
ENSG00000067829	3	Sorafenib
ENSG00000079156	3	Sorafenib
ENSG00000106266	3	Sorafenib
ENSG00000152207	3	Sorafenib
ENSG00000205730	3	Sorafenib
ENSG00000184428	3	Sorafenib
ENSG00000241294	3	Sorafenib
ENSG00000259319	3	Sorafenib
ENSG00000123411	2	Sorafenib
ENSG00000174483	2	Sorafenib
ENSG00000159496	2	Sorafenib
ENSG00000154258	2	Sorafenib
ENSG00000150540	2	Sorafenib
ENSG00000148498	2	Sorafenib
ENSG00000119314	2	Sorafenib
ENSG00000123119	2	Sorafenib
ENSG00000175467	2	Sorafenib
ENSG00000114013	2	Sorafenib
ENSG00000105298	2	Sorafenib
ENSG00000043591	2	Sorafenib
ENSG00000025772	2	Sorafenib
ENSG00000174944	2	Sorafenib
ENSG00000128791	2	Sorafenib
ENSG00000176595	2	Sorafenib
ENSG00000225039	2	Sorafenib
ENSG00000181035	2	Sorafenib
ENSG00000268129	2	Sorafenib
ENSG00000257790	2	Sorafenib
ENSG00000253210	2	Sorafenib
ENSG00000232224	2	Sorafenib
ENSG00000228149	2	Sorafenib
ENSG00000237950	2	Sorafenib
ENSG00000215241	2	Sorafenib
ENSG00000211697	2	Sorafenib
ENSG00000204933	2	Sorafenib
ENSG00000198963	2	Sorafenib
ENSG00000197345	2	Sorafenib
ENSG00000236871	1	Sorafenib
ENSG00000228354	1	Sorafenib
ENSG00000236813	1	Sorafenib
ENSG00000235505	1	Sorafenib
ENSG00000235398	1	Sorafenib
ENSG00000234719	1	Sorafenib
ENSG00000233276	1	Sorafenib
ENSG00000232311	1	Sorafenib
ENSG00000231486	1	Sorafenib
ENSG00000223551	1	Sorafenib
ENSG00000228187	1	Sorafenib
ENSG00000227799	1	Sorafenib
ENSG00000226756	1	Sorafenib
ENSG00000226174	1	Sorafenib
ENSG00000223764	1	Sorafenib
ENSG00000239345	1	Sorafenib
ENSG00000215863	1	Sorafenib
ENSG00000215311	1	Sorafenib
ENSG00000215156	1	Sorafenib
ENSG00000237980	1	Sorafenib
ENSG00000259985	1	Sorafenib
ENSG00000239374	1	Sorafenib
ENSG00000242338	1	Sorafenib
ENSG00000213963	1	Sorafenib
ENSG00000268833	1	Sorafenib
ENSG00000268240	1	Sorafenib
ENSG00000267765	1	Sorafenib
ENSG00000264812	1	Sorafenib
ENSG00000264290	1	Sorafenib
ENSG00000263887	1	Sorafenib
ENSG00000262227	1	Sorafenib
ENSG00000261823	1	Sorafenib
ENSG00000261701	1	Sorafenib
ENSG00000261192	1	Sorafenib
ENSG00000260591	1	Sorafenib
ENSG00000260144	1	Sorafenib
ENSG00000257885	1	Sorafenib
ENSG00000253625	1	Sorafenib
ENSG00000251417	1	Sorafenib
ENSG00000242810	1	Sorafenib
ENSG00000214026	1	Sorafenib
ENSG00000006025	1	Sorafenib
ENSG00000049759	1	Sorafenib
ENSG00000133874	1	Sorafenib
ENSG00000125430	1	Sorafenib
ENSG00000126790	1	Sorafenib
ENSG00000129353	1	Sorafenib
ENSG00000130414	1	Sorafenib
ENSG00000130703	1	Sorafenib
ENSG00000133401	1	Sorafenib
ENSG00000133454	1	Sorafenib
ENSG00000133641	1	Sorafenib
ENSG00000133805	1	Sorafenib
ENSG00000136026	1	Sorafenib
ENSG00000124657	1	Sorafenib
ENSG00000137185	1	Sorafenib
ENSG00000137265	1	Sorafenib
ENSG00000137462	1	Sorafenib
ENSG00000137809	1	Sorafenib
ENSG00000137869	1	Sorafenib
ENSG00000137960	1	Sorafenib
ENSG00000138411	1	Sorafenib
ENSG00000138668	1	Sorafenib
ENSG00000138738	1	Sorafenib
ENSG00000125378	1	Sorafenib
ENSG00000122376	1	Sorafenib
ENSG00000143994	1	Sorafenib
ENSG00000102882	1	Sorafenib
ENSG00000055950	1	Sorafenib
ENSG00000057294	1	Sorafenib
ENSG00000072840	1	Sorafenib
ENSG00000099194	1	Sorafenib
ENSG00000100234	1	Sorafenib
ENSG00000101079	1	Sorafenib
ENSG00000102038	1	Sorafenib
ENSG00000102103	1	Sorafenib
ENSG00000102858	1	Sorafenib
ENSG00000103047	1	Sorafenib
ENSG00000119686	1	Sorafenib
ENSG00000103485	1	Sorafenib
ENSG00000107623	1	Sorafenib
ENSG00000108021	1	Sorafenib
ENSG00000108602	1	Sorafenib
ENSG00000109255	1	Sorafenib
ENSG00000112062	1	Sorafenib
ENSG00000113716	1	Sorafenib
ENSG00000114026	1	Sorafenib
ENSG00000115641	1	Sorafenib
ENSG00000141933	1	Sorafenib
ENSG00000145287	1	Sorafenib
ENSG00000213228	1	Sorafenib
ENSG00000186469	1	Sorafenib
ENSG00000178199	1	Sorafenib
ENSG00000178996	1	Sorafenib
ENSG00000179967	1	Sorafenib
ENSG00000180198	1	Sorafenib
ENSG00000181790	1	Sorafenib
ENSG00000182578	1	Sorafenib
ENSG00000183463	1	Sorafenib
ENSG00000183570	1	Sorafenib
ENSG00000183873	1	Sorafenib
ENSG00000187068	1	Sorafenib
ENSG00000176054	1	Sorafenib
ENSG00000189350	1	Sorafenib
ENSG00000196507	1	Sorafenib
ENSG00000197121	1	Sorafenib
ENSG00000197948	1	Sorafenib
ENSG00000198624	1	Sorafenib
ENSG00000203666	1	Sorafenib
ENSG00000211936	1	Sorafenib
ENSG00000212664	1	Sorafenib
ENSG00000213149	1	Sorafenib
ENSG00000177098	1	Sorafenib
ENSG00000173917	1	Sorafenib
ENSG00000145916	1	Sorafenib
ENSG00000158560	1	Sorafenib
ENSG00000148154	1	Sorafenib
ENSG00000151131	1	Sorafenib
ENSG00000152154	1	Sorafenib
ENSG00000152580	1	Sorafenib
ENSG00000153956	1	Sorafenib
ENSG00000155093	1	Sorafenib
ENSG00000155636	1	Sorafenib
ENSG00000155893	1	Sorafenib
ENSG00000156140	1	Sorafenib
ENSG00000161010	1	Sorafenib
ENSG00000172301	1	Sorafenib
ENSG00000162881	1	Sorafenib
ENSG00000163815	1	Sorafenib
ENSG00000166664	1	Sorafenib
ENSG00000168096	1	Sorafenib
ENSG00000168118	1	Sorafenib
ENSG00000170298	1	Sorafenib
ENSG00000170917	1	Sorafenib
ENSG00000171291	1	Sorafenib
ENSG00000172197	1	Sorafenib
ENSG00000213412	1	Sorafenib
