# Supplementary material for: Machine learning classifier approaches for predicting response to RTK-type-III inhibitors demonstrate high accuracy using transcriptomic signatures and ex vivo data
Source: Bioinform Adv. 2023 Mar 22;3(1):vbad034. doi: 10.1093/bioadv/vbad034 (PMC10209528; doi:10.1093/bioadv/vbad034)
Supplement: vbad034_Supplementary_Data [file vbad034_supplementary_data.zip › swapped_features_results.xlsx]

## Sheet: Sheet1
drug	FRT	baseline_RFauc	baseline_GBauc	baseline_LGBMauc	baseline_avg	GSK690693_RFauc	GSK690693_GBauc	GSK690693_LGBMauc	GSK690693_avg	TG100-115_RFauc	TG100-115_GBauc	TG100-115_LGBMauc	TG100-115_avg
Axitinib	shap	0.758498	0.742546	0.731956	0.744333	0.723048	0.673047	0.673085	0.689727	0.723446	0.688892	0.675807	0.696048
Barasertib	shap	0.744343	0.72055	0.712084	0.725659	0.719888	0.679813	0.666653	0.688784	0.701172	0.649117	0.641717	0.664002
Cabozantinib	shap	0.768364	0.773359	0.766888	0.769537	0.674228	0.633891	0.617953	0.642024	0.665618	0.606277	0.622691	0.631529
Cediranib	shap	0.765152	0.742879	0.73982	0.749284	0.819757	0.783233	0.780846	0.794612	0.74497	0.705377	0.698529	0.716292
Crenolanib	shap	0.818138	0.799288	0.810498	0.809308	0.608896	0.572109	0.574426	0.585143	0.676208	0.640276	0.618494	0.644993
Dasatinib	shap	0.832253	0.816762	0.81914	0.822719	0.672246	0.637631	0.649124	0.653	0.688072	0.63352	0.641218	0.65427
Dovitinib	shap	0.800566	0.794187	0.792155	0.795636	0.780812	0.730277	0.720925	0.744005	0.750297	0.710743	0.690538	0.717193
Foretinib	shap	0.864493	0.846761	0.85945	0.856901	0.616579	0.600783	0.564769	0.594044	0.625271	0.631072	0.601825	0.619389
GW-2580	shap	0.724095	0.730459	0.729921	0.728158	0.741266	0.694121	0.685998	0.707128	0.72913	0.671824	0.65751	0.686155
JNJ-28312141	shap	0.801653	0.790168	0.79633	0.79605	0.728497	0.687998	0.684013	0.700169	0.692729	0.668943	0.671666	0.677779
KI20227	shap	0.697134	0.69372	0.676075	0.688976	0.674764	0.654582	0.645548	0.658298	0.71527	0.655129	0.651647	0.674015
KW-2449	shap	0.803913	0.782443	0.782338	0.789565	0.730851	0.672487	0.659604	0.687648	0.69357	0.651774	0.639828	0.661724
Linifanib	shap	0.765379	0.741354	0.741909	0.749547	0.756828	0.717009	0.712577	0.728805	0.74662	0.708027	0.699349	0.717999
Midostaurin	shap	0.686373	0.66175	0.666894	0.671672	0.779754	0.75222	0.742389	0.758121	0.783277	0.740818	0.717813	0.747303
Motesanib	shap	0.768152	0.738626	0.727055	0.744611	0.739416	0.706337	0.708633	0.718129	0.718326	0.686722	0.680915	0.695321
PD173955	shap	0.668352	0.658838	0.670282	0.665824	0.611758	0.579473	0.573941	0.588391	0.64091	0.598326	0.589161	0.609466
Pazopanib	shap	0.720559	0.710345	0.713562	0.714822	0.688695	0.66072	0.635212	0.661542	0.707033	0.663073	0.648785	0.672964
Ponatinib	shap	0.79997	0.779626	0.79281	0.790802	0.616776	0.598858	0.590454	0.60203	0.600876	0.572998	0.55897	0.577615
Quizartinib	shap	0.787879	0.781694	0.76812	0.779231	0.581055	0.560544	0.551707	0.564435	0.585955	0.535748	0.541692	0.554465
Regorafenib	shap	0.806231	0.788798	0.776108	0.790379	0.694066	0.663101	0.643727	0.666965	0.671231	0.63364	0.627925	0.644265
Sorafenib	shap	0.804862	0.790612	0.782149	0.792541	0.739032	0.704803	0.693499	0.712445	0.728948	0.697663	0.646494	0.691035
Sunitinib	shap	0.778592	0.77211	0.768001	0.772901	0.752007	0.70399	0.707454	0.721151	0.72977	0.682311	0.679748	0.697276
Tozasertib	shap	0.702275	0.702342	0.698353	0.70099	0.770426	0.738238	0.729967	0.74621	0.724999	0.698975	0.683593	0.702522
Vatalanib	shap	0.626548	0.612371	0.60879	0.615903	0.680744	0.647138	0.623927	0.650603	0.599213	0.588043	0.596391	0.594549
