# Supplementary material for: Machine learning classifier approaches for predicting response to RTK-type-III inhibitors demonstrate high accuracy using transcriptomic signatures and ex vivo data
Source: Bioinform Adv. 2023 Mar 22;3(1):vbad034. doi: 10.1093/bioadv/vbad034 (PMC10209528; doi:10.1093/bioadv/vbad034)
Supplement: vbad034_Supplementary_Data [file vbad034_supplementary_data.zip › all_results_avg_REVISED.xlsx]

## Sheet: Iteration 1
drug	FRT	RFsenz	RFspec	RFauc	GBsenz	GBspec	GBauc	LGBMsez	LGBMspec	LGBMauc
Axitinib	shap	0.809524	0.705882	0.840336	0.809524	0.705882	0.840336	0.809524	0.705882	0.840336
Axitinib	dge	0.809524	0.705882	0.840336	0.809524	0.705882	0.840336	0.809524	0.705882	0.840336
Axitinib	pca	0.809524	0.705882	0.840336	0.809524	0.705882	0.840336	0.809524	0.705882	0.840336
Axitinib	random	0.809524	0.705882	0.840336	0.809524	0.705882	0.840336	0.809524	0.705882	0.840336
Quizartinib	shap	0.631579	0.588235	0.764706	0.631579	0.647059	0.743034	0.631579	0.647059	0.743034
Quizartinib	dge	0.684211	0.529412	0.659443	0.684211	0.529412	0.659443	0.684211	0.529412	0.659443
Quizartinib	pca	0.631579	0.647059	0.743034	0.631579	0.647059	0.743034	0.631579	0.647059	0.743034
Quizartinib	random	0.684211	0.529412	0.659443	0.684211	0.529412	0.659443	0.684211	0.529412	0.659443
KW-2449	shap	0.6	0.65	0.626667	0.6	0.65	0.626667	0.6	0.65	0.626667
KW-2449	dge	0.6	0.6	0.613333	0.6	0.65	0.626667	0.6	0.65	0.626667
KW-2449	pca	0.6	0.65	0.626667	0.6	0.65	0.626667	0.6	0.65	0.626667
KW-2449	random	0.6	0.65	0.626667	0.6	0.65	0.626667	0.6	0.65	0.626667
Barasertib	shap	0.882353	0.45	0.658824	0.764706	0.45	0.65	0.764706	0.45	0.585294
Barasertib	dge	0.764706	0.65	0.826471	0.764706	0.6	0.791176	0.764706	0.6	0.791176
Barasertib	pca	0.764706	0.45	0.585294	0.764706	0.45	0.585294	0.764706	0.45	0.585294
Barasertib	random	0.941176	0.5	0.788235	0.823529	0.5	0.794118	0.823529	0.5	0.794118
Sorafenib	shap	0.684211	0.666667	0.674185	0.684211	0.666667	0.674185	0.684211	0.666667	0.674185
Sorafenib	dge	0.684211	0.666667	0.674185	0.684211	0.666667	0.674185	0.684211	0.666667	0.674185
Sorafenib	pca	0.684211	0.666667	0.674185	0.684211	0.666667	0.674185	0.684211	0.666667	0.674185
Sorafenib	random	0.684211	0.666667	0.674185	0.684211	0.666667	0.674185	0.684211	0.666667	0.674185
PD173955	shap	0.434783	0.571429	0.593168	0.652174	0.785714	0.813665	0.652174	0.785714	0.813665
PD173955	dge	0.434783	0.571429	0.498447	0.434783	0.571429	0.593168	0.434783	0.571429	0.593168
PD173955	pca	0.652174	0.785714	0.813665	0.652174	0.785714	0.813665	0.652174	0.785714	0.813665
PD173955	random	0.434783	0.571429	0.593168	0.434783	0.571429	0.593168	0.434783	0.571429	0.593168
Ponatinib	shap	0.882353	0.5	0.79085	0.882353	0.5	0.79085	0.882353	0.5	0.79085
Ponatinib	dge	0.705882	0.5	0.656863	0.705882	0.5	0.656863	0.705882	0.5	0.656863
Ponatinib	pca	0.882353	0.5	0.79085	0.882353	0.5	0.79085	0.882353	0.5	0.79085
Ponatinib	random	0.705882	0.5	0.656863	0.705882	0.5	0.656863	0.705882	0.5	0.656863
Pazopanib	shap	0.882353	0.52381	0.754902	0.882353	0.52381	0.754902	0.882353	0.52381	0.754902
Pazopanib	dge	0.647059	0.666667	0.798319	0.647059	0.666667	0.798319	0.705882	0.666667	0.7507
Pazopanib	pca	0.882353	0.52381	0.754902	0.882353	0.52381	0.754902	0.882353	0.52381	0.754902
Pazopanib	random	0.705882	0.666667	0.7507	0.705882	0.666667	0.7507	0.705882	0.666667	0.7507
Dovitinib	shap	0.928571	0.681818	0.951299	0.928571	0.681818	0.951299	0.928571	0.681818	0.951299
Dovitinib	dge	1	0.5	0.814935	1	0.5	0.814935	1	0.5	0.814935
Dovitinib	pca	0.928571	0.681818	0.951299	0.928571	0.681818	0.951299	0.928571	0.681818	0.951299
Dovitinib	random	0.928571	0.681818	0.951299	0.928571	0.681818	0.951299	0.928571	0.681818	0.951299
GW-2580	shap	0.692308	0.454545	0.643357	0.615385	0.454545	0.559441	0.692308	0.454545	0.562937
GW-2580	dge	0.692308	0.318182	0.657343	0.692308	0.363636	0.646853	0.692308	0.363636	0.646853
GW-2580	pca	0.692308	0.454545	0.562937	0.692308	0.454545	0.562937	0.692308	0.454545	0.562937
GW-2580	random	0.692308	0.363636	0.646853	0.692308	0.363636	0.646853	0.692308	0.363636	0.646853
Sunitinib	shap	0.941176	0.708333	0.909314	0.941176	0.708333	0.909314	0.941176	0.708333	0.909314
Sunitinib	dge	0.882353	0.75	0.860294	0.882353	0.75	0.860294	0.882353	0.75	0.860294
Sunitinib	pca	0.941176	0.708333	0.909314	0.941176	0.708333	0.909314	0.941176	0.708333	0.909314
Sunitinib	random	0.941176	0.708333	0.909314	0.941176	0.708333	0.909314	0.941176	0.708333	0.909314
Cediranib	shap	0.733333	0.666667	0.761905	0.733333	0.666667	0.761905	0.733333	0.666667	0.761905
Cediranib	dge	0.8	0.714286	0.777778	0.8	0.666667	0.784127	0.733333	0.666667	0.761905
Cediranib	pca	0.733333	0.666667	0.761905	0.733333	0.666667	0.761905	0.733333	0.666667	0.761905
Cediranib	random	0.733333	0.666667	0.761905	0.733333	0.666667	0.761905	0.733333	0.666667	0.761905
Motesanib	shap	0.733333	0.789474	0.782456	0.733333	0.789474	0.782456	0.733333	0.789474	0.782456
Motesanib	dge	0.733333	0.789474	0.782456	0.733333	0.789474	0.782456	0.733333	0.789474	0.782456
Motesanib	pca	0.4	0.789474	0.698246	0.4	0.789474	0.698246	0.4	0.789474	0.698246
Motesanib	random	0.733333	0.789474	0.782456	0.733333	0.789474	0.782456	0.733333	0.789474	0.782456
Cabozantinib	shap	0.764706	0.631579	0.743034	0.764706	0.631579	0.743034	0.764706	0.631579	0.743034
Cabozantinib	dge	0.705882	0.526316	0.582043	0.705882	0.526316	0.582043	0.529412	0.578947	0.674923
Cabozantinib	pca	0.764706	0.631579	0.743034	0.764706	0.631579	0.743034	0.764706	0.631579	0.743034
Cabozantinib	random	0.529412	0.578947	0.674923	0.529412	0.578947	0.674923	0.529412	0.578947	0.674923
Tozasertib	shap	0.727273	0.733333	0.748485	0.727273	0.733333	0.748485	0.727273	0.733333	0.748485
Tozasertib	dge	0.545455	0.466667	0.512121	0.454545	0.666667	0.633333	0.5	0.6	0.666667
Tozasertib	pca	0.727273	0.733333	0.748485	0.727273	0.733333	0.748485	0.545455	0.8	0.621212
Tozasertib	random	0.5	0.6	0.666667	0.5	0.6	0.666667	0.5	0.6	0.666667
Crenolanib	shap	0.619048	1	0.85034	0.619048	1	0.85034	0.619048	1	0.85034
Crenolanib	dge	0.52381	0.785714	0.721088	0.52381	0.857143	0.727891	0.52381	0.857143	0.727891
Crenolanib	pca	0.619048	1	0.85034	0.619048	1	0.85034	0.619048	1	0.85034
Crenolanib	random	0.52381	0.857143	0.727891	0.52381	0.857143	0.727891	0.52381	0.857143	0.727891
JNJ-28312141	shap	0	1	0.773214	0	1	0.773214	0	1	0.773214
JNJ-28312141	dge	0.6	0.785714	0.782143	0.6	0.785714	0.782143	0	1	0.773214
JNJ-28312141	pca	0	1	0.773214	0	1	0.773214	0	1	0.773214
JNJ-28312141	random	0	1	0.773214	0	1	0.773214	0	1	0.773214
Midostaurin	shap	0.4375	0.684211	0.595395	0.4375	0.684211	0.595395	0.4375	0.684211	0.595395
Midostaurin	dge	0.5625	0.736842	0.680921	0.4375	0.684211	0.595395	0.4375	0.684211	0.595395
Midostaurin	pca	0.4375	0.684211	0.595395	0.4375	0.684211	0.595395	0.4375	0.684211	0.595395
Midostaurin	random	0.4375	0.684211	0.595395	0.4375	0.684211	0.595395	0.4375	0.684211	0.595395
KI20227	shap	0.625	0.789474	0.720395	0.6875	0.789474	0.743421	0.6875	0.789474	0.743421
KI20227	dge	0.625	0.736842	0.743421	0.625	0.684211	0.726974	0.625	0.684211	0.726974
KI20227	pca	0.6875	0.789474	0.743421	0.6875	0.789474	0.743421	0.6875	0.789474	0.743421
KI20227	random	0.625	0.684211	0.726974	0.625	0.684211	0.726974	0.625	0.684211	0.726974
Dasatinib	shap	0.842105	0.8	0.818421	0.578947	0.75	0.805263	0.578947	0.75	0.805263
Dasatinib	dge	0.736842	0.75	0.802632	0.736842	0.75	0.802632	0.842105	0.8	0.818421
Dasatinib	pca	0.578947	0.75	0.805263	0.578947	0.75	0.805263	0.578947	0.75	0.805263
Dasatinib	random	0.842105	0.8	0.818421	0.842105	0.8	0.818421	0.842105	0.8	0.818421
Foretinib	shap	0.777778	0.666667	0.820988	0.777778	0.666667	0.820988	0.777778	0.666667	0.820988
Foretinib	dge	0.833333	0.666667	0.833333	0.777778	0.611111	0.808642	0.777778	0.666667	0.820988
Foretinib	pca	0.777778	0.666667	0.820988	0.777778	0.666667	0.820988	0.777778	0.666667	0.820988
Foretinib	random	0.777778	0.666667	0.820988	0.777778	0.666667	0.820988	0.777778	0.666667	0.820988
Regorafenib	shap	0.5625	1	0.998512	0.5625	1	0.998512	0.5625	1	0.998512
Regorafenib	dge	0.875	0.857143	0.89881	0.875	0.857143	0.89881	0.875	0.857143	0.89881
Regorafenib	pca	0.5625	1	0.998512	0.5625	1	0.998512	0.5625	1	0.998512
Regorafenib	random	0.5625	1	0.998512	0.5625	1	0.998512	0.5625	1	0.998512
Linifanib	shap	0	1	0.725	0	1	0.725	0	1	0.725
Linifanib	dge	0.647059	0.65	0.708824	0.647059	0.6	0.685294	0	1	0.725
Linifanib	pca	0	1	0.725	0	1	0.725	0	1	0.725
Linifanib	random	0	1	0.725	0	1	0.725	0	1	0.725
Vatalanib	shap	0.521739	0.733333	0.608696	0.521739	0.733333	0.608696	0.521739	0.733333	0.608696
Vatalanib	dge	0.521739	0.733333	0.608696	0.521739	0.733333	0.608696	0.521739	0.733333	0.608696
Vatalanib	pca	0.521739	0.733333	0.608696	0.521739	0.733333	0.608696	0.521739	0.733333	0.608696
Vatalanib	random	0.521739	0.733333	0.608696	0.521739	0.733333	0.608696	0.521739	0.733333	0.608696

## Sheet: Iteration 2
drug	FRT	RFsenz	RFspec	RFauc	GBsenz	GBspec	GBauc	LGBMsez	LGBMspec	LGBMauc
Axitinib	shap	0.833333	0.65	0.822222	0.833333	0.65	0.822222	0.833333	0.65	0.822222
Axitinib	dge	0.555556	0.7	0.694444	0.555556	0.7	0.694444	0.611111	0.75	0.758333
Axitinib	pca	0.833333	0.65	0.822222	0.833333	0.65	0.822222	0.833333	0.65	0.822222
Axitinib	random	0.611111	0.75	0.758333	0.611111	0.75	0.758333	0.611111	0.75	0.758333
Quizartinib	shap	0.588235	0.947368	0.814241	0.470588	0.894737	0.752322	0.470588	0.894737	0.752322
Quizartinib	dge	0.588235	0.736842	0.647059	0.588235	0.736842	0.647059	0.294118	0.684211	0.628483
Quizartinib	pca	0.470588	0.894737	0.752322	0.411765	0.736842	0.684211	0.529412	0.789474	0.693498
Quizartinib	random	0.294118	0.684211	0.628483	0.764706	0.789474	0.817337	0.764706	0.789474	0.817337
KW-2449	shap	0.789474	0.5625	0.822368	0.789474	0.5625	0.822368	0.789474	0.5625	0.822368
KW-2449	dge	0.684211	0.5	0.684211	0.684211	0.5	0.703947	0.684211	0.5	0.703947
KW-2449	pca	0.789474	0.5625	0.822368	0.789474	0.5625	0.822368	0.789474	0.5625	0.822368
KW-2449	random	0.684211	0.5	0.703947	0.684211	0.5	0.703947	0.684211	0.5	0.703947
Barasertib	shap	0.619048	0.5625	0.714286	0.619048	0.5625	0.714286	0.619048	0.5625	0.714286
Barasertib	dge	0.619048	0.5625	0.714286	0.619048	0.5625	0.714286	0.619048	0.5625	0.714286
Barasertib	pca	0.666667	0.5625	0.642857	0.666667	0.5625	0.642857	0.666667	0.5625	0.642857
Barasertib	random	0.619048	0.5625	0.714286	0.619048	0.5625	0.714286	0.619048	0.5625	0.714286
Sorafenib	shap	0.882353	0.478261	0.680307	0.882353	0.478261	0.680307	0.882353	0.478261	0.680307
Sorafenib	dge	0.882353	0.478261	0.680307	0.882353	0.478261	0.680307	0.882353	0.478261	0.680307
Sorafenib	pca	0.882353	0.478261	0.680307	0.882353	0.478261	0.680307	0.882353	0.478261	0.680307
Sorafenib	random	0.882353	0.478261	0.680307	0.882353	0.478261	0.680307	0.882353	0.478261	0.680307
PD173955	shap	0.764706	0.6	0.723529	0.764706	0.6	0.723529	0.705882	0.55	0.732353
PD173955	dge	0.705882	0.45	0.688235	0.764706	0.55	0.641176	0.764706	0.55	0.641176
PD173955	pca	0.705882	0.55	0.732353	0.705882	0.55	0.732353	0.705882	0.55	0.732353
PD173955	random	0.764706	0.55	0.641176	0.764706	0.55	0.641176	0.764706	0.55	0.641176
Ponatinib	shap	0.7	0.6	0.72	0.65	0.6	0.69	0.65	0.6	0.69
Ponatinib	dge	0.85	0.533333	0.74	0.85	0.533333	0.74	0.75	0.466667	0.696667
Ponatinib	pca	0.65	0.6	0.69	0.8	0.466667	0.733333	0.8	0.466667	0.733333
Ponatinib	random	0.75	0.466667	0.696667	0.75	0.466667	0.696667	0.75	0.466667	0.696667
Pazopanib	shap	0.545455	0.8125	0.796875	0.545455	0.8125	0.796875	0.590909	0.6875	0.767045
Pazopanib	dge	0.636364	0.625	0.732955	0.636364	0.5625	0.715909	0.636364	0.5625	0.715909
Pazopanib	pca	0.545455	0.625	0.664773	0.545455	0.625	0.664773	0.545455	0.625	0.664773
Pazopanib	random	0.545455	0.8125	0.796875	0.545455	0.8125	0.796875	0.545455	0.8125	0.796875
Dovitinib	shap	0.75	0.65	0.75	0.75	0.65	0.75	0.75	0.65	0.75
Dovitinib	dge	0.875	0.55	0.83125	0.75	0.65	0.75	0.75	0.65	0.75
Dovitinib	pca	0.75	0.65	0.75	0.75	0.65	0.75	0.75	0.65	0.75
Dovitinib	random	0.75	0.65	0.75	0.75	0.65	0.75	0.75	0.65	0.75
GW-2580	shap	0.684211	0.625	0.766447	0.736842	0.3125	0.710526	0.684211	0.6875	0.789474
GW-2580	dge	0.631579	0.4375	0.572368	0.578947	0.5	0.621711	0.578947	0.5	0.621711
GW-2580	pca	0.684211	0.6875	0.789474	0.684211	0.6875	0.789474	0.684211	0.6875	0.789474
GW-2580	random	0.578947	0.5	0.621711	0.578947	0.5	0.621711	0.578947	0.5	0.621711
Sunitinib	shap	0.538462	0.8	0.771795	0.538462	0.733333	0.776923	0.538462	0.733333	0.776923
Sunitinib	dge	0.538462	0.866667	0.8	0.538462	0.866667	0.8	0.538462	0.866667	0.8
Sunitinib	pca	0.538462	0.733333	0.776923	0.538462	0.733333	0.776923	0.538462	0.733333	0.776923
Sunitinib	random	0.538462	0.866667	0.8	0.538462	0.866667	0.8	0.538462	0.866667	0.8
Cediranib	shap	0.571429	0.681818	0.633117	0.571429	0.681818	0.633117	0.571429	0.681818	0.633117
Cediranib	dge	0.642857	0.636364	0.685065	0.642857	0.636364	0.685065	0.642857	0.636364	0.685065
Cediranib	pca	0.571429	0.681818	0.633117	0.571429	0.681818	0.633117	0.571429	0.681818	0.633117
Cediranib	random	0.642857	0.636364	0.685065	0.642857	0.636364	0.685065	0.642857	0.636364	0.685065
Motesanib	shap	0.809524	0.846154	0.802198	0.714286	0.846154	0.791209	0.714286	0.846154	0.791209
Motesanib	dge	0.809524	0.846154	0.875458	0.761905	0.846154	0.81685	0.761905	0.846154	0.81685
Motesanib	pca	0.714286	0.846154	0.791209	0.714286	0.846154	0.791209	0.714286	0.846154	0.791209
Motesanib	random	0.761905	0.846154	0.81685	0.761905	0.846154	0.81685	0.761905	0.846154	0.81685
Cabozantinib	shap	0.5	0.4375	0.528125	0.8	0.6875	0.878125	0.8	0.6875	0.878125
Cabozantinib	dge	0.8	0.5625	0.74375	0.5	0.4375	0.528125	0.5	0.4375	0.528125
Cabozantinib	pca	0.8	0.6875	0.878125	0.8	0.6875	0.878125	0.8	0.6875	0.878125
Cabozantinib	random	0.5	0.4375	0.528125	0.5	0.4375	0.528125	0.5	0.4375	0.528125
Tozasertib	shap	0.733333	0.727273	0.775758	0.733333	0.727273	0.775758	0.533333	0.590909	0.678788
Tozasertib	dge	0.6	0.636364	0.609091	0.6	0.727273	0.739394	0.733333	0.636364	0.766667
Tozasertib	pca	0.533333	0.590909	0.678788	0.533333	0.590909	0.678788	0.533333	0.590909	0.678788
Tozasertib	random	0.733333	0.636364	0.766667	0.733333	0.636364	0.766667	0.733333	0.636364	0.766667
Crenolanib	shap	0.818182	0.708333	0.787879	0.818182	0.708333	0.787879	0.818182	0.708333	0.787879
Crenolanib	dge	0.818182	0.5	0.742424	0.909091	0.541667	0.848485	0.818182	0.625	0.848485
Crenolanib	pca	0.818182	0.708333	0.787879	0.818182	0.708333	0.787879	0.818182	0.708333	0.787879
Crenolanib	random	0.818182	0.625	0.848485	0.818182	0.625	0.848485	0.818182	0.625	0.848485
JNJ-28312141	shap	0.533333	0.789474	0.719298	0.8	0.631579	0.810526	0.8	0.631579	0.810526
JNJ-28312141	dge	0.333333	0.736842	0.617544	0.4	0.842105	0.694737	0.533333	0.789474	0.719298
JNJ-28312141	pca	0.8	0.631579	0.810526	0.8	0.631579	0.810526	0.8	0.631579	0.810526
JNJ-28312141	random	0.533333	0.789474	0.719298	0.533333	0.789474	0.719298	0.533333	0.789474	0.719298
Midostaurin	shap	0.631579	0.75	0.746711	0.631579	0.625	0.677632	0.631579	0.625	0.677632
Midostaurin	dge	0.842105	0.5	0.680921	0.842105	0.5	0.680921	0.842105	0.5	0.680921
Midostaurin	pca	0.631579	0.625	0.677632	0.631579	0.625	0.677632	0.631579	0.625	0.677632
Midostaurin	random	0.842105	0.5	0.680921	0.842105	0.5	0.680921	0.842105	0.5	0.680921
KI20227	shap	0.666667	0.571429	0.642857	0.666667	0.571429	0.642857	0.666667	0.571429	0.642857
KI20227	dge	0.571429	0.714286	0.717687	0.571429	0.714286	0.717687	0.666667	0.571429	0.642857
KI20227	pca	0.666667	0.571429	0.642857	0.666667	0.571429	0.642857	0.666667	0.571429	0.642857
KI20227	random	0.666667	0.571429	0.642857	0.666667	0.571429	0.642857	0.666667	0.571429	0.642857
Dasatinib	shap	0.764706	0.772727	0.818182	0.764706	0.772727	0.818182	0.764706	0.772727	0.818182
Dasatinib	dge	0.823529	0.727273	0.828877	0.823529	0.727273	0.828877	0.823529	0.727273	0.828877
Dasatinib	pca	0.764706	0.772727	0.818182	0.764706	0.772727	0.818182	0.764706	0.772727	0.818182
Dasatinib	random	0.823529	0.727273	0.828877	0.823529	0.727273	0.828877	0.823529	0.727273	0.828877
Foretinib	shap	0.733333	0.809524	0.847619	0.733333	0.809524	0.847619	0.733333	0.809524	0.847619
Foretinib	dge	0.866667	0.428571	0.733333	0.866667	0.428571	0.733333	0.866667	0.428571	0.733333
Foretinib	pca	0.733333	0.809524	0.847619	0.733333	0.809524	0.847619	0.733333	0.809524	0.847619
Foretinib	random	0.866667	0.428571	0.733333	0.866667	0.428571	0.733333	0.866667	0.428571	0.733333
Regorafenib	shap	0.5625	0.904762	0.72619	0.5625	0.904762	0.72619	0.5625	0.904762	0.72619
Regorafenib	dge	0.4375	0.809524	0.613095	0.375	0.809524	0.645833	0.375	0.809524	0.645833
Regorafenib	pca	0.5625	0.904762	0.72619	0.5625	0.904762	0.72619	0.5625	0.904762	0.72619
Regorafenib	random	0.375	0.809524	0.645833	0.375	0.809524	0.645833	0.375	0.809524	0.645833
Linifanib	shap	0.8125	0.666667	0.776786	0.8125	0.761905	0.848214	0.8125	0.761905	0.848214
Linifanib	dge	0.5625	0.761905	0.747024	0.75	0.714286	0.741071	0.75	0.714286	0.741071
Linifanib	pca	0.8125	0.761905	0.848214	0.8125	0.761905	0.848214	0.8125	0.761905	0.848214
Linifanib	random	0.75	0.714286	0.741071	0.75	0.714286	0.741071	0.75	0.714286	0.741071
Vatalanib	shap	0.461538	0.833333	0.625	0.538462	0.583333	0.586538	0.538462	0.583333	0.586538
Vatalanib	dge	0.615385	0.75	0.727564	0.615385	0.75	0.727564	0.615385	0.75	0.727564
Vatalanib	pca	0.538462	0.583333	0.586538	0.538462	0.583333	0.586538	0.538462	0.583333	0.586538
Vatalanib	random	0.615385	0.75	0.727564	0.615385	0.75	0.727564	0.615385	0.75	0.727564

## Sheet: Iteration 3
drug	FRT	RFsenz	RFspec	RFauc	GBsenz	GBspec	GBauc	LGBMsez	LGBMspec	LGBMauc
Axitinib	shap	0.777778	0.45	0.725	0.722222	0.55	0.705556	0.722222	0.55	0.705556
Axitinib	dge	0.833333	0.45	0.802778	0.833333	0.45	0.802778	0.833333	0.45	0.802778
Axitinib	pca	0.722222	0.55	0.705556	0.722222	0.55	0.705556	0.722222	0.55	0.705556
Axitinib	random	0.833333	0.45	0.802778	0.833333	0.45	0.802778	0.833333	0.45	0.802778
Quizartinib	shap	0.6	0.8125	0.828125	0.6	0.75	0.81875	0.6	0.75	0.81875
Quizartinib	dge	0.7	0.625	0.746875	0.8	0.625	0.684375	0.8	0.625	0.684375
Quizartinib	pca	0.6	0.75	0.81875	0.6	0.75	0.81875	0.6	0.75	0.81875
Quizartinib	random	0.65	0.8125	0.820312	0.65	0.8125	0.820312	0.65	0.8125	0.820312
KW-2449	shap	0.611111	0.823529	0.728758	0.611111	0.823529	0.728758	0.611111	0.823529	0.728758
KW-2449	dge	0.611111	0.823529	0.728758	0.611111	0.823529	0.728758	0.611111	0.823529	0.728758
KW-2449	pca	0.611111	0.823529	0.728758	0.611111	0.823529	0.728758	0.611111	0.823529	0.728758
KW-2449	random	0.611111	0.823529	0.728758	0.611111	0.823529	0.728758	0.611111	0.823529	0.728758
Barasertib	shap	0.722222	0.578947	0.695906	0.722222	0.578947	0.695906	0.666667	0.526316	0.672515
Barasertib	dge	0.666667	0.473684	0.593567	0.666667	0.473684	0.593567	0.555556	0.578947	0.578947
Barasertib	pca	0.666667	0.526316	0.672515	0.666667	0.526316	0.672515	0.666667	0.526316	0.672515
Barasertib	random	0.555556	0.578947	0.578947	0.555556	0.578947	0.578947	0.555556	0.578947	0.578947
Sorafenib	shap	0.777778	0.681818	0.90404	0.777778	0.681818	0.90404	0.777778	0.681818	0.90404
Sorafenib	dge	0.777778	0.863636	0.830808	0.777778	0.863636	0.830808	0.777778	0.863636	0.830808
Sorafenib	pca	0.777778	0.681818	0.90404	0.777778	0.681818	0.90404	0.777778	0.681818	0.90404
Sorafenib	random	0.777778	0.681818	0.90404	0.777778	0.681818	0.90404	0.777778	0.681818	0.90404
PD173955	shap	0.578947	0.5	0.555556	0.578947	0.5	0.555556	0.578947	0.5	0.555556
PD173955	dge	0.631579	0.5	0.616959	0.631579	0.5	0.616959	1	0	0.584795
PD173955	pca	0.578947	0.5	0.555556	0.578947	0.5	0.555556	0.578947	0.5	0.555556
PD173955	random	1	0	0.584795	1	0	0.584795	1	0	0.584795
Ponatinib	shap	0.826087	0.666667	0.764493	0.869565	0.666667	0.789855	0.869565	0.666667	0.789855
Ponatinib	dge	0.73913	0.5	0.637681	0.73913	0.5	0.637681	0.73913	0.5	0.637681
Ponatinib	pca	0.869565	0.666667	0.789855	0.869565	0.666667	0.789855	0.869565	0.666667	0.789855
Ponatinib	random	0.73913	0.5	0.637681	0.73913	0.5	0.637681	0.73913	0.5	0.637681
Pazopanib	shap	0.842105	0.736842	0.855956	0.842105	0.736842	0.855956	0.842105	0.736842	0.855956
Pazopanib	dge	0.578947	0.526316	0.567867	0.631579	0.526316	0.614958	0.631579	0.526316	0.614958
Pazopanib	pca	0.842105	0.736842	0.855956	0.578947	0.421053	0.529086	0.578947	0.421053	0.529086
Pazopanib	random	0.842105	0.736842	0.855956	0.842105	0.736842	0.855956	0.842105	0.736842	0.855956
Dovitinib	shap	0.909091	0.48	0.792727	0.909091	0.48	0.792727	0.909091	0.68	0.796364
Dovitinib	dge	0.909091	0.56	0.694545	0.909091	0.56	0.694545	0.909091	0.56	0.694545
Dovitinib	pca	0.909091	0.68	0.796364	0.909091	0.68	0.796364	0.909091	0.68	0.796364
Dovitinib	random	0.909091	0.56	0.694545	0.909091	0.56	0.694545	0.909091	0.56	0.694545
GW-2580	shap	0.55	0.733333	0.666667	0.55	0.733333	0.666667	0.55	0.733333	0.666667
GW-2580	dge	0.5	0.733333	0.653333	0.5	0.733333	0.653333	0.55	0.733333	0.666667
GW-2580	pca	0.55	0.733333	0.666667	0.55	0.733333	0.666667	0.55	0.733333	0.666667
GW-2580	random	0.55	0.733333	0.666667	0.55	0.733333	0.666667	0.55	0.733333	0.666667
Sunitinib	shap	0.590909	0.789474	0.827751	0.590909	0.789474	0.827751	0.590909	0.789474	0.827751
Sunitinib	dge	0.636364	0.789474	0.770335	0.636364	0.789474	0.770335	0.5	0.631579	0.667464
Sunitinib	pca	0.590909	0.789474	0.827751	0.636364	0.789474	0.739234	0.636364	0.789474	0.739234
Sunitinib	random	0.5	0.631579	0.667464	0.5	0.631579	0.667464	0.5	0.631579	0.667464
Cediranib	shap	0.733333	0.809524	0.796825	0.733333	0.809524	0.796825	0.733333	0.809524	0.796825
Cediranib	dge	0.666667	0.666667	0.780952	0.8	0.714286	0.819048	0.733333	0.809524	0.796825
Cediranib	pca	0.733333	0.809524	0.796825	0.733333	0.809524	0.796825	0.733333	0.809524	0.796825
Cediranib	random	0.733333	0.809524	0.796825	0.733333	0.809524	0.796825	0.733333	0.809524	0.796825
Motesanib	shap	0.866667	0.684211	0.796491	0.866667	0.684211	0.796491	0.866667	0.684211	0.796491
Motesanib	dge	0.933333	0.631579	0.814035	0.866667	0.684211	0.796491	0.866667	0.684211	0.796491
Motesanib	pca	0.866667	0.684211	0.796491	0.866667	0.684211	0.796491	0.866667	0.684211	0.796491
Motesanib	random	0.866667	0.684211	0.796491	0.866667	0.684211	0.796491	0.866667	0.684211	0.796491
Cabozantinib	shap	0.7	0.8125	0.84375	0.7	0.8125	0.84375	0.7	0.8125	0.84375
Cabozantinib	dge	0.6	0.6875	0.675	0.6	0.6875	0.675	0.6	0.6875	0.675
Cabozantinib	pca	0.7	0.8125	0.84375	0.7	0.8125	0.84375	0.7	0.8125	0.84375
Cabozantinib	random	0.6	0.6875	0.675	0.6	0.6875	0.675	0.6	0.6875	0.675
Tozasertib	shap	0.642857	0.652174	0.73913	0.571429	0.608696	0.729814	0.571429	0.608696	0.729814
Tozasertib	dge	0.428571	0.652174	0.562112	0.428571	0.652174	0.562112	0.428571	0.652174	0.562112
Tozasertib	pca	0.571429	0.608696	0.729814	0.571429	0.608696	0.729814	0.571429	0.608696	0.729814
Tozasertib	random	0.428571	0.652174	0.562112	0.428571	0.652174	0.562112	0.428571	0.652174	0.562112
Crenolanib	shap	1	0.653846	0.910256	1	0.653846	0.910256	0.888889	0.538462	0.84188
Crenolanib	dge	0.777778	0.5	0.760684	0.777778	0.5	0.760684	0.888889	0.538462	0.777778
Crenolanib	pca	0.888889	0.538462	0.84188	0.888889	0.538462	0.84188	0.888889	0.538462	0.84188
Crenolanib	random	0.888889	0.538462	0.777778	0.888889	0.538462	0.777778	0.888889	0.538462	0.777778
JNJ-28312141	shap	0.705882	0.823529	0.83391	0.705882	0.588235	0.743945	0.705882	0.588235	0.743945
JNJ-28312141	dge	0.764706	0.764706	0.820069	0.764706	0.764706	0.820069	0	1	0.780277
JNJ-28312141	pca	0.705882	0.588235	0.743945	0.705882	0.588235	0.743945	0.705882	0.588235	0.743945
JNJ-28312141	random	0	1	0.780277	0	1	0.780277	0	1	0.780277
Midostaurin	shap	0.631579	0.5	0.684211	0.631579	0.5	0.684211	0.631579	0.5	0.684211
Midostaurin	dge	0.684211	0.5	0.654605	0.631579	0.5	0.684211	0.631579	0.5	0.684211
Midostaurin	pca	0.631579	0.5	0.684211	0.631579	0.5	0.684211	0.631579	0.5	0.684211
Midostaurin	random	0.631579	0.5	0.684211	0.631579	0.5	0.684211	0.631579	0.5	0.684211
KI20227	shap	0.588235	0.722222	0.676471	0.588235	0.722222	0.676471	0.588235	0.722222	0.676471
KI20227	dge	0.647059	0.666667	0.650327	0.588235	0.722222	0.676471	0.588235	0.722222	0.676471
KI20227	pca	0.588235	0.722222	0.676471	0.588235	0.722222	0.676471	0.588235	0.722222	0.676471
KI20227	random	0.588235	0.722222	0.676471	0.588235	0.722222	0.676471	0.588235	0.722222	0.676471
Dasatinib	shap	0.842105	0.65	0.813158	0.684211	0.7	0.805263	0.684211	0.75	0.8
Dasatinib	dge	0.842105	0.8	0.842105	0.842105	0.8	0.842105	0.842105	0.65	0.813158
Dasatinib	pca	0.684211	0.75	0.8	0.684211	0.75	0.8	0.684211	0.75	0.8
Dasatinib	random	0.842105	0.65	0.813158	0.842105	0.65	0.813158	0.842105	0.65	0.813158
Foretinib	shap	0.714286	0.666667	0.819048	0.714286	0.666667	0.819048	0.714286	0.666667	0.819048
Foretinib	dge	0.571429	0.6	0.701587	0.571429	0.6	0.701587	0.666667	0.6	0.733333
Foretinib	pca	0.714286	0.666667	0.819048	0.714286	0.666667	0.819048	0.714286	0.666667	0.819048
Foretinib	random	0.666667	0.6	0.733333	0.666667	0.6	0.733333	0.666667	0.6	0.733333
Regorafenib	shap	0.857143	0.652174	0.801242	0.857143	0.652174	0.801242	0.857143	0.652174	0.801242
Regorafenib	dge	0.785714	0.652174	0.757764	0.857143	0.652174	0.801242	0.857143	0.652174	0.801242
Regorafenib	pca	0.857143	0.652174	0.801242	0.857143	0.652174	0.801242	0.785714	0.652174	0.822981
Regorafenib	random	0.857143	0.652174	0.801242	0.857143	0.652174	0.801242	0.857143	0.652174	0.801242
Linifanib	shap	0.4	0.727273	0.593939	0.466667	0.772727	0.566667	0.4	0.772727	0.563636
Linifanib	dge	0.533333	0.863636	0.739394	0.533333	0.863636	0.739394	0.533333	0.863636	0.739394
Linifanib	pca	0.4	0.772727	0.563636	0.4	0.772727	0.563636	0.4	0.772727	0.563636
Linifanib	random	0.533333	0.863636	0.739394	0.533333	0.863636	0.739394	0.533333	0.863636	0.739394
Vatalanib	shap	0.681818	0.3125	0.585227	0.681818	0.3125	0.585227	0.681818	0.3125	0.585227
Vatalanib	dge	0.636364	0.5	0.576705	0.636364	0.4375	0.596591	0.636364	0.4375	0.596591
Vatalanib	pca	0.681818	0.3125	0.585227	0.681818	0.3125	0.585227	0.681818	0.3125	0.585227
Vatalanib	random	0.636364	0.4375	0.596591	0.636364	0.4375	0.596591	0.636364	0.4375	0.596591

## Sheet: Iteration 4
drug	FRT	RFsenz	RFspec	RFauc	GBsenz	GBspec	GBauc	LGBMsez	LGBMspec	LGBMauc
Axitinib	shap	0.666667	0.823529	0.77591	0.666667	0.823529	0.77591	0.666667	0.823529	0.77591
Axitinib	dge	0.714286	0.705882	0.781513	0.666667	0.823529	0.77591	0.666667	0.823529	0.77591
Axitinib	pca	0.666667	0.823529	0.77591	0.666667	0.823529	0.77591	0.666667	0.823529	0.77591
Axitinib	random	0.666667	0.823529	0.77591	0.666667	0.823529	0.77591	0.666667	0.823529	0.77591
Quizartinib	shap	0.882353	0.578947	0.804954	0.882353	0.578947	0.804954	0.882353	0.578947	0.804954
Quizartinib	dge	0.882353	0.631579	0.839009	0.882353	0.578947	0.804954	0.882353	0.578947	0.804954
Quizartinib	pca	0.882353	0.578947	0.804954	0.882353	0.578947	0.804954	0.882353	0.578947	0.804954
Quizartinib	random	0.882353	0.578947	0.804954	0.882353	0.578947	0.804954	0.882353	0.578947	0.804954
KW-2449	shap	0.846154	0.545455	0.800699	0.846154	0.545455	0.800699	0.846154	0.545455	0.800699
KW-2449	dge	0.846154	0.545455	0.769231	0.846154	0.545455	0.769231	0.846154	0.545455	0.769231
KW-2449	pca	0.846154	0.545455	0.800699	0.846154	0.545455	0.800699	0.846154	0.545455	0.800699
KW-2449	random	0.846154	0.545455	0.769231	0.846154	0.545455	0.769231	0.846154	0.545455	0.769231
Barasertib	shap	0.619048	0.5	0.654762	0.619048	0.5	0.654762	0.619048	0.5	0.654762
Barasertib	dge	0.619048	0.6875	0.681548	0.619048	0.5	0.654762	0.619048	0.5	0.654762
Barasertib	pca	0.619048	0.5	0.654762	0.619048	0.5	0.654762	0.666667	0.625	0.657738
Barasertib	random	0.619048	0.5	0.654762	0.619048	0.5	0.654762	0.619048	0.5	0.654762
Sorafenib	shap	0.789474	0.761905	0.761905	0.684211	0.761905	0.741855	0.684211	0.761905	0.741855
Sorafenib	dge	0.578947	0.714286	0.709273	0.421053	0.619048	0.586466	0.421053	0.619048	0.586466
Sorafenib	pca	0.684211	0.761905	0.741855	0.684211	0.761905	0.741855	0.684211	0.761905	0.741855
Sorafenib	random	0.421053	0.619048	0.586466	0.421053	0.619048	0.586466	0.421053	0.619048	0.586466
PD173955	shap	0.8	0.454545	0.7	0.8	0.454545	0.7	0.8	0.454545	0.7
PD173955	dge	0.666667	0.545455	0.69697	0.666667	0.545455	0.69697	0.666667	0.545455	0.69697
PD173955	pca	0.8	0.454545	0.7	0.8	0.454545	0.7	0.8	0.454545	0.7
PD173955	random	0.666667	0.545455	0.69697	0.666667	0.545455	0.69697	0.666667	0.545455	0.69697
Ponatinib	shap	0.684211	0.4375	0.648026	0.684211	0.4375	0.648026	0.947368	0.6875	0.881579
Ponatinib	dge	0.842105	0.5	0.720395	0.736842	0.5625	0.697368	0.684211	0.4375	0.648026
Ponatinib	pca	0.947368	0.6875	0.881579	0.947368	0.6875	0.881579	0.947368	0.6875	0.881579
Ponatinib	random	0.684211	0.4375	0.648026	0.684211	0.4375	0.648026	0.684211	0.4375	0.648026
Pazopanib	shap	0.777778	0.7	0.813889	0.777778	0.7	0.813889	0.777778	0.7	0.813889
Pazopanib	dge	0.722222	0.65	0.716667	0.888889	0.4	0.686111	0.888889	0.4	0.686111
Pazopanib	pca	0.777778	0.7	0.813889	0.777778	0.7	0.813889	0.777778	0.7	0.813889
Pazopanib	random	0.888889	0.4	0.686111	0.888889	0.4	0.686111	0.888889	0.4	0.686111
Dovitinib	shap	0.857143	0.533333	0.755556	0.857143	0.533333	0.755556	0.857143	0.533333	0.755556
Dovitinib	dge	0.857143	0.533333	0.755556	0.857143	0.533333	0.755556	0.857143	0.533333	0.755556
Dovitinib	pca	0.857143	0.533333	0.755556	0.857143	0.533333	0.755556	0.619048	0.666667	0.692063
Dovitinib	random	0.857143	0.533333	0.755556	0.857143	0.533333	0.755556	0.857143	0.533333	0.755556
GW-2580	shap	0.6875	0.631579	0.700658	0.6875	0.631579	0.700658	0.6875	0.631579	0.700658
GW-2580	dge	0.5625	0.631579	0.592105	0.5625	0.631579	0.592105	0.5625	0.631579	0.592105
GW-2580	pca	0.6875	0.631579	0.700658	0.6875	0.631579	0.700658	0.6875	0.631579	0.700658
GW-2580	random	0.5625	0.631579	0.592105	0.5625	0.631579	0.592105	0.5625	0.631579	0.592105
Sunitinib	shap	0.72	0.75	0.845	0.76	0.75	0.8025	0.76	0.75	0.7575
Sunitinib	dge	0.68	0.6875	0.7325	0.68	0.6875	0.7325	0.68	0.6875	0.7325
Sunitinib	pca	0.76	0.75	0.7575	0.76	0.75	0.7575	0.76	0.75	0.7575
Sunitinib	random	0.68	0.6875	0.7325	0.68	0.6875	0.7325	0.68	0.6875	0.7325
Cediranib	shap	0.6	0.5625	0.6625	0.6	0.5625	0.6625	0.6	0.5625	0.6625
Cediranib	dge	0.8	0.625	0.715625	0.8	0.625	0.715625	0.6	0.5625	0.6625
Cediranib	pca	0.6	0.5625	0.6625	0.6	0.5625	0.6625	0.6	0.5625	0.6625
Cediranib	random	0.6	0.5625	0.6625	0.6	0.5625	0.6625	0.6	0.5625	0.6625
Motesanib	shap	0.866667	0.736842	0.835088	0.866667	0.736842	0.835088	0.866667	0.736842	0.835088
Motesanib	dge	0.8	0.789474	0.887719	0.8	0.789474	0.887719	0.8	0.789474	0.887719
Motesanib	pca	0.866667	0.736842	0.835088	0.866667	0.736842	0.835088	0.866667	0.736842	0.835088
Motesanib	random	0.8	0.789474	0.887719	0.8	0.789474	0.887719	0.8	0.789474	0.887719
Cabozantinib	shap	0.6	0.761905	0.746032	0.533333	0.761905	0.711111	0.533333	0.761905	0.711111
Cabozantinib	dge	0.666667	0.619048	0.692063	0.8	0.428571	0.630159	0.866667	0.47619	0.707937
Cabozantinib	pca	0.533333	0.761905	0.711111	0.533333	0.761905	0.711111	0.533333	0.761905	0.711111
Cabozantinib	random	0.866667	0.47619	0.707937	0.866667	0.47619	0.707937	0.866667	0.47619	0.707937
Tozasertib	shap	0.421053	0.666667	0.675439	0.421053	0.666667	0.675439	0.421053	0.666667	0.675439
Tozasertib	dge	0.421053	0.833333	0.654971	0.473684	0.722222	0.666667	0.578947	0.611111	0.614035
Tozasertib	pca	0.473684	0.722222	0.660819	0.473684	0.722222	0.660819	0.473684	0.722222	0.660819
Tozasertib	random	0.578947	0.611111	0.614035	0.578947	0.611111	0.614035	0.578947	0.611111	0.614035
Crenolanib	shap	0.714286	0.809524	0.863946	0.714286	0.809524	0.863946	0.714286	0.809524	0.863946
Crenolanib	dge	0.785714	0.904762	0.870748	0.785714	0.904762	0.870748	0.785714	0.904762	0.870748
Crenolanib	pca	0.714286	0.809524	0.863946	0.714286	0.809524	0.863946	0.714286	0.809524	0.863946
Crenolanib	random	0.714286	0.809524	0.818027	0.785714	0.761905	0.846939	0.714286	0.809524	0.863946
JNJ-28312141	shap	0.555556	0.8125	0.711806	0.555556	0.8125	0.711806	0.555556	0.8125	0.711806
JNJ-28312141	dge	0.555556	0.8125	0.711806	0.555556	0.8125	0.711806	0.555556	0.8125	0.711806
JNJ-28312141	pca	0.555556	0.8125	0.711806	0.555556	0.8125	0.711806	0.555556	0.8125	0.711806
JNJ-28312141	random	0.555556	0.8125	0.711806	0.555556	0.8125	0.711806	0.555556	0.8125	0.711806
Midostaurin	shap	0.5	0.764706	0.575163	0.5	0.764706	0.575163	0.5	0.764706	0.575163
Midostaurin	dge	0.555556	0.529412	0.568627	0.611111	0.470588	0.565359	0.611111	0.470588	0.565359
Midostaurin	pca	0.5	0.764706	0.575163	0.5	0.764706	0.575163	0.5	0.764706	0.575163
Midostaurin	random	0.611111	0.470588	0.565359	0.611111	0.470588	0.565359	0.611111	0.470588	0.565359
KI20227	shap	0.5	0.684211	0.664474	0.5	0.684211	0.664474	0.5	0.684211	0.664474
KI20227	dge	0.5	0.684211	0.664474	0.5	0.684211	0.664474	0.5	0.684211	0.664474
KI20227	pca	0.5	0.684211	0.664474	0.5	0.684211	0.664474	0.5	0.684211	0.664474
KI20227	random	0.5	0.684211	0.664474	0.5	0.684211	0.664474	0.5	0.684211	0.664474
Dasatinib	shap	0.863636	0.705882	0.81016	0.863636	0.705882	0.81016	0.863636	0.705882	0.81016
Dasatinib	dge	0.727273	0.705882	0.828877	0.727273	0.705882	0.828877	0.863636	0.705882	0.81016
Dasatinib	pca	0.863636	0.705882	0.81016	0.863636	0.705882	0.81016	0.863636	0.705882	0.81016
Dasatinib	random	0.863636	0.705882	0.81016	0.863636	0.705882	0.81016	0.863636	0.705882	0.81016
Foretinib	shap	0.7	0.75	0.828125	0.85	0.75	0.83125	0.85	0.8125	0.865625
Foretinib	dge	0.55	0.625	0.75	0.55	0.625	0.75	0.55	0.625	0.75
Foretinib	pca	0.85	0.8125	0.865625	0.85	0.8125	0.865625	0.85	0.8125	0.865625
Foretinib	random	0.55	0.625	0.75	0.55	0.625	0.75	0.55	0.625	0.75
Regorafenib	shap	0.722222	0.842105	0.798246	0.722222	0.842105	0.798246	0.722222	0.842105	0.798246
Regorafenib	dge	0.555556	0.842105	0.748538	0.555556	0.842105	0.748538	0.5	0.684211	0.660819
Regorafenib	pca	0.722222	0.842105	0.798246	0.722222	0.842105	0.798246	0.722222	0.842105	0.798246
Regorafenib	random	0.5	0.684211	0.660819	0.5	0.684211	0.660819	0.5	0.684211	0.660819
Linifanib	shap	0.5	0.894737	0.824561	0.5	0.894737	0.824561	0.5	0.947368	0.833333
Linifanib	dge	0.5	0.789474	0.692982	0.5	0.789474	0.692982	0.444444	0.842105	0.722222
Linifanib	pca	0.5	0.947368	0.833333	0.277778	0.842105	0.663743	0.388889	0.684211	0.570175
Linifanib	random	0.444444	0.842105	0.722222	0.444444	0.842105	0.722222	0.444444	0.842105	0.722222
Vatalanib	shap	0.55	0.5	0.558333	0.55	0.5	0.558333	0.55	0.5	0.558333
Vatalanib	dge	0.6	0.5	0.552778	0.55	0.5	0.558333	0.55	0.5	0.558333
Vatalanib	pca	0.55	0.5	0.558333	0.55	0.5	0.558333	0.55	0.5	0.558333
Vatalanib	random	0.55	0.5	0.558333	0.55	0.5	0.558333	0.55	0.5	0.558333

## Sheet: Iteration 5
drug	FRT	RFsenz	RFspec	RFauc	GBsenz	GBspec	GBauc	LGBMsez	LGBMspec	LGBMauc
Axitinib	shap	0.684211	0.736842	0.814404	0.684211	0.736842	0.814404	0.684211	0.736842	0.814404
Axitinib	dge	0.578947	0.789474	0.811634	0.684211	0.736842	0.814404	0.684211	0.736842	0.814404
Axitinib	pca	0.736842	0.736842	0.797784	0.789474	0.789474	0.817175	0.789474	0.789474	0.817175
Axitinib	random	0.684211	0.736842	0.814404	0.684211	0.736842	0.814404	0.684211	0.736842	0.814404
Quizartinib	shap	0.714286	0.636364	0.782468	0.785714	0.636364	0.805195	0.785714	0.636364	0.805195
Quizartinib	dge	0.785714	0.590909	0.785714	0.785714	0.590909	0.785714	0.785714	0.590909	0.785714
Quizartinib	pca	0.714286	0.5	0.766234	0.714286	0.5	0.766234	0.714286	0.5	0.766234
Quizartinib	random	0.785714	0.590909	0.785714	0.785714	0.590909	0.785714	0.785714	0.590909	0.785714
KW-2449	shap	0.8125	0.684211	0.819079	0.8125	0.684211	0.819079	0.8125	0.684211	0.819079
KW-2449	dge	0.8125	0.684211	0.819079	0.8125	0.684211	0.819079	0.8125	0.684211	0.819079
KW-2449	pca	0.8125	0.684211	0.819079	0.8125	0.684211	0.819079	0.8125	0.684211	0.819079
KW-2449	random	0.8125	0.684211	0.819079	0.8125	0.684211	0.819079	0.8125	0.684211	0.819079
Barasertib	shap	0.571429	0.5625	0.584821	0.571429	0.5625	0.584821	0.571429	0.5625	0.584821
Barasertib	dge	0.571429	0.5625	0.584821	0.571429	0.5625	0.584821	0.571429	0.5625	0.584821
Barasertib	pca	0.571429	0.5625	0.584821	0.571429	0.5625	0.584821	0.571429	0.5625	0.584821
Barasertib	random	0.571429	0.5625	0.584821	0.571429	0.5625	0.584821	0.571429	0.5625	0.584821
Sorafenib	shap	0.764706	0.695652	0.808184	0.764706	0.695652	0.808184	0.764706	0.695652	0.808184
Sorafenib	dge	0.764706	0.652174	0.73913	0.764706	0.652174	0.73913	0.764706	0.652174	0.73913
Sorafenib	pca	0.764706	0.695652	0.808184	0.764706	0.695652	0.808184	0.764706	0.695652	0.808184
Sorafenib	random	0.764706	0.652174	0.73913	0.764706	0.652174	0.73913	0.764706	0.652174	0.73913
PD173955	shap	0.368421	0.666667	0.593567	0.368421	0.666667	0.593567	0.368421	0.666667	0.593567
PD173955	dge	0.368421	0.666667	0.593567	0.368421	0.666667	0.593567	0.368421	0.666667	0.593567
PD173955	pca	0.368421	0.666667	0.593567	0.368421	0.666667	0.593567	0.368421	0.666667	0.593567
PD173955	random	0.368421	0.666667	0.593567	0.368421	0.666667	0.593567	0.368421	0.666667	0.593567
Ponatinib	shap	1	0.666667	0.807971	1	0.666667	0.807971	1	0.666667	0.807971
Ponatinib	dge	0.782609	0.666667	0.753623	0.695652	0.666667	0.811594	0.695652	0.666667	0.811594
Ponatinib	pca	1	0.666667	0.807971	1	0.666667	0.807971	1	0.666667	0.807971
Ponatinib	random	0.695652	0.666667	0.811594	0.695652	0.666667	0.811594	0.695652	0.666667	0.811594
Pazopanib	shap	0.761905	0.352941	0.7507	0.714286	0.411765	0.731092	0.714286	0.411765	0.731092
Pazopanib	dge	0.666667	0.411765	0.638655	0.666667	0.411765	0.638655	0.666667	0.411765	0.638655
Pazopanib	pca	0.714286	0.529412	0.761905	0.714286	0.529412	0.761905	0.714286	0.529412	0.761905
Pazopanib	random	0.666667	0.411765	0.638655	0.666667	0.411765	0.638655	0.666667	0.411765	0.638655
Dovitinib	shap	0.782609	1	0.966555	0.782609	0.923077	0.929766	0.782609	0.923077	0.929766
Dovitinib	dge	0.695652	0.769231	0.812709	0.695652	0.769231	0.812709	0.695652	0.769231	0.812709
Dovitinib	pca	0.782609	0.923077	0.929766	0.782609	0.923077	0.929766	0.782609	0.923077	0.929766
Dovitinib	random	0.695652	0.769231	0.812709	0.695652	0.769231	0.812709	0.695652	0.769231	0.812709
GW-2580	shap	0.368421	0.5	0.470395	0.684211	0.8125	0.792763	0.684211	0.8125	0.792763
GW-2580	dge	0.526316	0.5625	0.519737	0.473684	0.5625	0.516447	0.368421	0.5	0.470395
GW-2580	pca	0.684211	0.8125	0.792763	0.684211	0.8125	0.792763	0.684211	0.8125	0.792763
GW-2580	random	0.368421	0.5	0.470395	0.368421	0.5	0.470395	0.368421	0.5	0.470395
Sunitinib	shap	0.583333	0.764706	0.730392	0.583333	0.764706	0.730392	0.583333	0.764706	0.730392
Sunitinib	dge	0.666667	0.882353	0.786765	0.666667	0.882353	0.786765	0	1	0.697304
Sunitinib	pca	0.583333	0.764706	0.730392	0.583333	0.764706	0.730392	0.583333	0.764706	0.730392
Sunitinib	random	0	1	0.697304	0	1	0.697304	0	1	0.697304
Cediranib	shap	0.647059	0.736842	0.811146	0.647059	0.736842	0.811146	0.647059	0.736842	0.811146
Cediranib	dge	0.647059	0.736842	0.811146	0.647059	0.736842	0.811146	0.647059	0.736842	0.811146
Cediranib	pca	0.647059	0.736842	0.811146	0.470588	0.684211	0.600619	0.470588	0.684211	0.600619
Cediranib	random	0.647059	0.736842	0.811146	0.647059	0.736842	0.811146	0.647059	0.736842	0.811146
Motesanib	shap	0.533333	0.842105	0.729825	0.6	0.842105	0.722807	0.6	0.842105	0.722807
Motesanib	dge	0.733333	0.736842	0.74386	0.733333	0.736842	0.712281	0.733333	0.736842	0.712281
Motesanib	pca	0.6	0.842105	0.722807	0.6	0.842105	0.722807	0.6	0.842105	0.722807
Motesanib	random	0.733333	0.736842	0.712281	0.733333	0.736842	0.712281	0.733333	0.736842	0.712281
Cabozantinib	shap	0.75	0.8	0.8375	0.8125	0.8	0.85625	0.8125	0.8	0.85625
Cabozantinib	dge	0.6875	0.65	0.7125	0.6875	0.75	0.809375	0.6875	0.75	0.809375
Cabozantinib	pca	0.8125	0.8	0.85625	0.8125	0.8	0.85625	0.8125	0.8	0.85625
Cabozantinib	random	0.6875	0.75	0.809375	0.6875	0.75	0.809375	0.6875	0.75	0.809375
Tozasertib	shap	0.526316	0.888889	0.681287	0.526316	0.777778	0.649123	0.526316	0.777778	0.649123
Tozasertib	dge	0.368421	0.777778	0.570175	0.315789	0.722222	0.619883	0.526316	0.666667	0.663743
Tozasertib	pca	0.526316	0.777778	0.649123	0.526316	0.777778	0.649123	0.526316	0.777778	0.649123
Tozasertib	random	0.526316	0.666667	0.663743	0.526316	0.666667	0.663743	0.526316	0.666667	0.663743
Crenolanib	shap	0.75	0.684211	0.815789	0.8125	0.631579	0.789474	0.8125	0.631579	0.779605
Crenolanib	dge	0.625	0.684211	0.694079	0.625	0.684211	0.694079	0.75	0.631579	0.776316
Crenolanib	pca	0.8125	0.631579	0.779605	0.8125	0.631579	0.779605	0.8125	0.631579	0.779605
Crenolanib	random	0.75	0.631579	0.776316	0.75	0.631579	0.776316	0.75	0.631579	0.776316
JNJ-28312141	shap	1	0.714286	0.882784	1	0.714286	0.882784	1	0.714286	0.882784
JNJ-28312141	dge	0.692308	0.52381	0.725275	0.846154	0.666667	0.857143	0.846154	0.619048	0.813187
JNJ-28312141	pca	1	0.714286	0.882784	1	0.714286	0.882784	1	0.714286	0.882784
JNJ-28312141	random	0.846154	0.619048	0.813187	0.846154	0.619048	0.813187	0.846154	0.619048	0.813187
Midostaurin	shap	0.75	0.666667	0.72	0.75	0.666667	0.72	0.75	0.666667	0.72
Midostaurin	dge	0.7	0.333333	0.56	0.6	0.6	0.643333	0.6	0.6	0.643333
Midostaurin	pca	0.75	0.666667	0.72	0.75	0.666667	0.72	0.75	0.666667	0.72
Midostaurin	random	0.8	0.466667	0.738333	0.8	0.466667	0.738333	0.8	0.466667	0.738333
KI20227	shap	0.6875	0.842105	0.855263	0.6875	0.842105	0.855263	0.6875	0.842105	0.855263
KI20227	dge	0.6875	0.842105	0.855263	0.6875	0.842105	0.855263	0.6875	0.842105	0.855263
KI20227	pca	0.6875	0.842105	0.855263	0.6875	0.842105	0.855263	0.6875	0.842105	0.855263
KI20227	random	0.6875	0.842105	0.855263	0.6875	0.842105	0.855263	0.6875	0.842105	0.855263
Dasatinib	shap	0.73913	0.5625	0.782609	0.73913	0.5625	0.782609	0.73913	0.5625	0.782609
Dasatinib	dge	0.73913	0.5625	0.782609	0.73913	0.5625	0.782609	0.73913	0.5625	0.782609
Dasatinib	pca	0.73913	0.5625	0.782609	0.73913	0.5625	0.782609	0.73913	0.5625	0.782609
Dasatinib	random	0.73913	0.5625	0.782609	0.73913	0.5625	0.782609	0.73913	0.5625	0.782609
Foretinib	shap	0.826087	0.846154	0.929766	0.826087	0.846154	0.929766	0.826087	0.846154	0.929766
Foretinib	dge	0.652174	0.846154	0.809365	0.652174	0.923077	0.876254	0.652174	0.923077	0.876254
Foretinib	pca	0.826087	0.846154	0.929766	0.826087	0.846154	0.929766	0.826087	0.846154	0.929766
Foretinib	random	0.652174	0.923077	0.876254	0.652174	0.923077	0.876254	0.652174	0.923077	0.876254
Regorafenib	shap	0.428571	0.73913	0.627329	0.428571	0.73913	0.627329	0.428571	0.73913	0.627329
Regorafenib	dge	0.428571	0.652174	0.630435	0.428571	0.73913	0.627329	0.428571	0.73913	0.627329
Regorafenib	pca	0.428571	0.73913	0.627329	0.428571	0.73913	0.627329	0.428571	0.73913	0.627329
Regorafenib	random	0.428571	0.73913	0.627329	0.428571	0.73913	0.627329	0.428571	0.73913	0.627329
Linifanib	shap	0.4375	0.904762	0.717262	0.4375	0.904762	0.717262	0.4375	0.904762	0.717262
Linifanib	dge	0.5625	0.857143	0.747024	0.625	0.857143	0.75	0.625	0.857143	0.75
Linifanib	pca	0.4375	0.904762	0.717262	0.4375	0.904762	0.717262	0.4375	0.904762	0.717262
Linifanib	random	0.625	0.857143	0.75	0.625	0.857143	0.75	0.625	0.857143	0.75
Vatalanib	shap	0.818182	0.375	0.670455	0.818182	0.375	0.670455	0.818182	0.375	0.670455
Vatalanib	dge	0.818182	0.4375	0.673295	0.818182	0.375	0.670455	0.818182	0.375	0.670455
Vatalanib	pca	0.818182	0.375	0.670455	0.545455	0.4375	0.514205	0.727273	0.5	0.571023
Vatalanib	random	0.818182	0.375	0.670455	0.818182	0.375	0.670455	0.818182	0.375	0.670455

## Sheet: Iteration 6
drug	FRT	RFsenz	RFspec	RFauc	GBsenz	GBspec	GBauc	LGBMsez	LGBMspec	LGBMauc
Axitinib	shap	0.571429	0.764706	0.689076	0.571429	0.764706	0.689076	0.571429	0.764706	0.689076
Axitinib	dge	0.428571	0.705882	0.703081	0.714286	0.764706	0.77591	0.571429	0.764706	0.747899
Axitinib	pca	0.571429	0.764706	0.689076	0.571429	0.764706	0.689076	0.571429	0.764706	0.689076
Axitinib	random	0.571429	0.764706	0.747899	0.571429	0.764706	0.747899	0.571429	0.764706	0.747899
Quizartinib	shap	0.571429	0.866667	0.879365	0.571429	0.866667	0.879365	0.571429	0.866667	0.879365
Quizartinib	dge	0.666667	0.533333	0.660317	0.666667	0.533333	0.660317	0.666667	0.533333	0.660317
Quizartinib	pca	0.571429	0.866667	0.879365	0.571429	0.666667	0.755556	0.571429	0.666667	0.755556
Quizartinib	random	0.666667	0.533333	0.660317	0.666667	0.533333	0.660317	0.666667	0.533333	0.660317
KW-2449	shap	0.764706	0.666667	0.767974	0.764706	0.666667	0.767974	0.764706	0.666667	0.767974
KW-2449	dge	0.705882	0.611111	0.718954	0.588235	0.777778	0.699346	0.588235	0.777778	0.699346
KW-2449	pca	0.529412	0.611111	0.666667	0.529412	0.611111	0.666667	0.529412	0.611111	0.666667
KW-2449	random	0.588235	0.777778	0.699346	0.588235	0.777778	0.699346	0.588235	0.777778	0.699346
Barasertib	shap	0.769231	0.545455	0.681818	0.769231	0.545455	0.681818	0.769231	0.545455	0.681818
Barasertib	dge	0.576923	0.727273	0.685315	0.576923	0.636364	0.664336	0.576923	0.636364	0.664336
Barasertib	pca	0.769231	0.545455	0.681818	0.769231	0.545455	0.681818	0.769231	0.545455	0.681818
Barasertib	random	0.576923	0.636364	0.664336	0.576923	0.636364	0.664336	0.576923	0.636364	0.664336
Sorafenib	shap	0.65	0.7	0.77	0.65	0.7	0.77	0.65	0.7	0.77
Sorafenib	dge	0.6	0.5	0.585	0.6	0.5	0.585	0.6	0.5	0.585
Sorafenib	pca	0.65	0.7	0.715	0.65	0.7	0.715	0.65	0.7	0.715
Sorafenib	random	0.6	0.5	0.585	0.6	0.5	0.585	0.6	0.5	0.585
PD173955	shap	0.823529	0.6	0.738235	0.823529	0.6	0.738235	0.823529	0.6	0.738235
PD173955	dge	0.705882	0.55	0.691176	0.823529	0.6	0.738235	0.823529	0.6	0.738235
PD173955	pca	0.823529	0.6	0.738235	0.823529	0.6	0.738235	0.823529	0.6	0.738235
PD173955	random	0.823529	0.6	0.738235	0.823529	0.6	0.738235	0.823529	0.6	0.738235
Ponatinib	shap	0.941176	0.388889	0.870915	0.941176	0.388889	0.870915	0.941176	0.388889	0.870915
Ponatinib	dge	0.941176	0.333333	0.72549	0.705882	0.444444	0.699346	0.705882	0.444444	0.699346
Ponatinib	pca	0.941176	0.388889	0.870915	0.941176	0.388889	0.870915	0.941176	0.388889	0.870915
Ponatinib	random	0.941176	0.388889	0.870915	0.941176	0.388889	0.870915	0.941176	0.388889	0.870915
Pazopanib	shap	0.809524	0.588235	0.733894	0.809524	0.588235	0.733894	0.809524	0.588235	0.733894
Pazopanib	dge	0.809524	0.588235	0.733894	0.809524	0.588235	0.733894	0.809524	0.588235	0.733894
Pazopanib	pca	0.809524	0.588235	0.733894	0.809524	0.588235	0.733894	0.809524	0.588235	0.733894
Pazopanib	random	0.809524	0.588235	0.733894	0.809524	0.588235	0.733894	0.809524	0.588235	0.733894
Dovitinib	shap	0.777778	0.888889	0.904321	0.833333	0.888889	0.888889	0.666667	0.888889	0.864198
Dovitinib	dge	0.777778	0.722222	0.82716	0.833333	0.722222	0.790123	0.777778	0.777778	0.802469
Dovitinib	pca	0.666667	0.888889	0.864198	0.666667	0.888889	0.864198	0.666667	0.888889	0.864198
Dovitinib	random	0.777778	0.777778	0.802469	0.777778	0.777778	0.802469	0.777778	0.777778	0.802469
GW-2580	shap	0.611111	0.764706	0.699346	0.722222	0.764706	0.705882	0.666667	0.764706	0.705882
GW-2580	dge	0.611111	0.647059	0.704248	0.611111	0.588235	0.647059	0.611111	0.588235	0.647059
GW-2580	pca	0.666667	0.764706	0.705882	0.666667	0.764706	0.705882	0.666667	0.764706	0.705882
GW-2580	random	0.611111	0.588235	0.647059	0.611111	0.588235	0.647059	0.666667	0.823529	0.732026
Sunitinib	shap	0.777778	0.857143	0.873016	0.777778	0.857143	0.873016	0.777778	0.857143	0.873016
Sunitinib	dge	0.777778	0.785714	0.81746	0.777778	0.785714	0.81746	0.777778	0.714286	0.751323
Sunitinib	pca	0.777778	0.857143	0.873016	0.777778	0.857143	0.873016	0.777778	0.857143	0.873016
Sunitinib	random	0.777778	0.714286	0.751323	0.777778	0.714286	0.751323	0.777778	0.714286	0.751323
Cediranib	shap	0.75	0.55	0.6125	0.75	0.55	0.6125	0.75	0.55	0.6125
Cediranib	dge	0.6875	0.65	0.671875	0.6875	0.65	0.671875	0.6875	0.65	0.671875
Cediranib	pca	0.75	0.55	0.6125	0.75	0.55	0.6125	0.75	0.55	0.6125
Cediranib	random	0.6875	0.65	0.671875	0.6875	0.65	0.671875	0.6875	0.65	0.671875
Motesanib	shap	0.684211	0.4	0.610526	0.684211	0.4	0.610526	0.684211	0.4	0.610526
Motesanib	dge	0.736842	0.466667	0.624561	0.684211	0.333333	0.6	0.684211	0.4	0.610526
Motesanib	pca	0.684211	0.4	0.610526	0.684211	0.4	0.610526	0.684211	0.4	0.610526
Motesanib	random	0.684211	0.4	0.610526	0.684211	0.4	0.610526	0.684211	0.4	0.610526
Cabozantinib	shap	0.722222	0.722222	0.787037	0.777778	0.611111	0.765432	0.777778	0.611111	0.765432
Cabozantinib	dge	0.666667	0.777778	0.765432	0.777778	0.722222	0.799383	0.666667	0.666667	0.780864
Cabozantinib	pca	0.777778	0.611111	0.765432	0.555556	0.777778	0.660494	0.555556	0.777778	0.660494
Cabozantinib	random	0.666667	0.666667	0.780864	0.666667	0.666667	0.780864	0.666667	0.666667	0.780864
Tozasertib	shap	0.777778	0.736842	0.859649	0.722222	0.894737	0.804094	0.666667	0.894737	0.74269
Tozasertib	dge	0.888889	0.578947	0.766082	0.611111	0.526316	0.692982	0.611111	0.684211	0.69883
Tozasertib	pca	0.666667	0.894737	0.74269	0.666667	0.894737	0.74269	0.666667	0.894737	0.74269
Tozasertib	random	0.777778	0.736842	0.859649	0.777778	0.736842	0.859649	0.777778	0.736842	0.859649
Crenolanib	shap	0.888889	0.588235	0.892157	0.888889	0.588235	0.892157	0.888889	0.588235	0.892157
Crenolanib	dge	0.611111	0.588235	0.686275	0.666667	0.823529	0.735294	0.722222	0.705882	0.771242
Crenolanib	pca	0.888889	0.588235	0.892157	0.888889	0.588235	0.892157	0.888889	0.588235	0.892157
Crenolanib	random	0.722222	0.705882	0.771242	0.722222	0.705882	0.771242	0.722222	0.705882	0.771242
JNJ-28312141	shap	0.8	0.736842	0.82807	0.8	0.736842	0.82807	0.8	0.736842	0.82807
JNJ-28312141	dge	0.8	0.736842	0.82807	0.8	0.736842	0.82807	0.8	0.736842	0.82807
JNJ-28312141	pca	0.8	0.736842	0.82807	0.8	0.736842	0.82807	0.8	0.736842	0.82807
JNJ-28312141	random	0.8	0.736842	0.82807	0.8	0.736842	0.82807	0.8	0.736842	0.82807
Midostaurin	shap	0.866667	0.45	0.713333	0.866667	0.45	0.713333	0.866667	0.45	0.713333
Midostaurin	dge	0.933333	0.4	0.64	0.933333	0.35	0.616667	0.933333	0.35	0.616667
Midostaurin	pca	0.866667	0.45	0.713333	0.866667	0.45	0.713333	0.866667	0.45	0.713333
Midostaurin	random	0.933333	0.35	0.616667	0.933333	0.35	0.616667	0.933333	0.35	0.616667
KI20227	shap	0.35	0.8	0.726667	0.35	0.8	0.726667	0.35	0.8	0.726667
KI20227	dge	0.35	0.8	0.726667	0.35	0.8	0.726667	0.35	0.8	0.726667
KI20227	pca	0.35	0.8	0.726667	0.35	0.8	0.726667	0.35	0.8	0.726667
KI20227	random	0.35	0.8	0.726667	0.35	0.8	0.726667	0.35	0.8	0.726667
Dasatinib	shap	0.809524	0.777778	0.798942	0.809524	0.777778	0.798942	0.952381	0.611111	0.846561
Dasatinib	dge	0.809524	0.777778	0.798942	0.809524	0.777778	0.798942	0.809524	0.777778	0.798942
Dasatinib	pca	0.952381	0.611111	0.846561	0.952381	0.611111	0.846561	0.952381	0.611111	0.846561
Dasatinib	random	0.809524	0.777778	0.798942	0.809524	0.777778	0.798942	0.809524	0.777778	0.798942
Foretinib	shap	1	0.666667	0.861111	1	0.666667	0.861111	1	0.666667	0.861111
Foretinib	dge	0.916667	0.666667	0.835069	0.916667	0.666667	0.835069	0.75	0.666667	0.840278
Foretinib	pca	1	0.666667	0.861111	1	0.666667	0.861111	1	0.666667	0.861111
Foretinib	random	0.75	0.666667	0.840278	0.75	0.666667	0.840278	0.75	0.666667	0.840278
Regorafenib	shap	0.692308	0.833333	0.884615	0.692308	0.833333	0.884615	0.692308	0.833333	0.884615
Regorafenib	dge	0.692308	0.666667	0.75	0.692308	0.666667	0.75	0.692308	0.666667	0.75
Regorafenib	pca	0.692308	0.833333	0.884615	0.692308	0.833333	0.884615	0.692308	0.833333	0.884615
Regorafenib	random	0.692308	0.666667	0.75	0.692308	0.666667	0.75	0.692308	0.666667	0.75
Linifanib	shap	0.6	0.863636	0.893939	0.6	0.863636	0.893939	0.6	0.863636	0.893939
Linifanib	dge	0.866667	0.772727	0.860606	0.866667	0.772727	0.860606	0.866667	0.772727	0.860606
Linifanib	pca	0.6	0.863636	0.893939	0.6	0.863636	0.893939	0.6	0.863636	0.893939
Linifanib	random	0.8	0.909091	0.877273	0.6	0.863636	0.893939	0.6	0.863636	0.893939
Vatalanib	shap	0.944444	0.6	0.866667	0.944444	0.6	0.866667	0.944444	0.6	0.866667
Vatalanib	dge	0.944444	0.5	0.811111	0.944444	0.6	0.866667	0.944444	0.6	0.866667
Vatalanib	pca	0.944444	0.6	0.866667	0.944444	0.6	0.866667	0.944444	0.6	0.866667
Vatalanib	random	0.944444	0.6	0.866667	0.944444	0.6	0.866667	0.944444	0.6	0.866667

## Sheet: Iteration 7
drug	FRT	RFsenz	RFspec	RFauc	GBsenz	GBspec	GBauc	LGBMsez	LGBMspec	LGBMauc
Axitinib	shap	0.631579	0.736842	0.720222	0.631579	0.736842	0.720222	0.631579	0.736842	0.720222
Axitinib	dge	0.526316	0.631579	0.67313	0.631579	0.736842	0.720222	0.631579	0.736842	0.720222
Axitinib	pca	0.631579	0.736842	0.720222	0.631579	0.736842	0.720222	0.631579	0.736842	0.720222
Axitinib	random	0.631579	0.736842	0.720222	0.631579	0.736842	0.720222	0.631579	0.736842	0.720222
Quizartinib	shap	0.6	0.625	0.634375	0.6	0.625	0.634375	0.6	0.625	0.634375
Quizartinib	dge	0.6	0.625	0.634375	0.6	0.625	0.634375	0.6	0.625	0.634375
Quizartinib	pca	0.6	0.625	0.634375	0.6	0.625	0.634375	0.6	0.625	0.634375
Quizartinib	random	0.6	0.625	0.634375	0.6	0.625	0.634375	0.6	0.625	0.634375
KW-2449	shap	0.411765	0.777778	0.767974	0.411765	0.777778	0.767974	0.411765	0.777778	0.767974
KW-2449	dge	0.411765	0.777778	0.767974	0.411765	0.777778	0.767974	0.411765	0.777778	0.767974
KW-2449	pca	0.411765	0.777778	0.767974	0.411765	0.777778	0.767974	0.411765	0.777778	0.767974
KW-2449	random	0.411765	0.777778	0.767974	0.411765	0.777778	0.767974	0.411765	0.777778	0.767974
Barasertib	shap	0.588235	0.45	0.517647	0.411765	0.6	0.514706	0.411765	0.6	0.514706
Barasertib	dge	0.823529	0.6	0.714706	0.823529	0.6	0.714706	0.823529	0.6	0.714706
Barasertib	pca	0.411765	0.6	0.514706	0.411765	0.6	0.514706	0.411765	0.6	0.514706
Barasertib	random	0.823529	0.6	0.714706	0.823529	0.6	0.714706	0.823529	0.6	0.714706
Sorafenib	shap	0.75	0.75	0.7775	0.85	0.7	0.7975	0.85	0.7	0.7975
Sorafenib	dge	0.95	0.5	0.675	0.95	0.5	0.675	0.95	0.5	0.675
Sorafenib	pca	0.7	0.6	0.7025	0.7	0.6	0.7025	0.7	0.6	0.7025
Sorafenib	random	0.95	0.5	0.675	0.95	0.5	0.675	0.95	0.5	0.675
PD173955	shap	0.75	0.764706	0.794118	0.75	0.764706	0.794118	0.75	0.764706	0.794118
PD173955	dge	0.7	0.529412	0.735294	0.65	0.470588	0.617647	0.65	0.470588	0.617647
PD173955	pca	0.75	0.764706	0.794118	0.75	0.764706	0.794118	0.75	0.764706	0.794118
PD173955	random	0.75	0.764706	0.794118	0.75	0.764706	0.794118	0.75	0.764706	0.794118
Ponatinib	shap	0.769231	0.666667	0.799145	0.769231	0.666667	0.799145	0.769231	0.666667	0.799145
Ponatinib	dge	0.5	0.666667	0.636752	0.653846	0.888889	0.760684	0.653846	0.888889	0.760684
Ponatinib	pca	0.769231	0.666667	0.799145	0.769231	0.666667	0.799145	0.769231	0.666667	0.799145
Ponatinib	random	0.653846	0.888889	0.760684	0.653846	0.888889	0.760684	0.653846	0.888889	0.760684
Pazopanib	shap	0.6	0.347826	0.524638	0.6	0.347826	0.524638	0.6	0.347826	0.524638
Pazopanib	dge	0.6	0.347826	0.524638	0.6	0.347826	0.524638	0.6	0.347826	0.524638
Pazopanib	pca	0.6	0.347826	0.524638	0.6	0.347826	0.524638	0.6	0.347826	0.524638
Pazopanib	random	0.6	0.347826	0.524638	0.6	0.347826	0.524638	0.6	0.347826	0.524638
Dovitinib	shap	0.842105	0.529412	0.820433	0.842105	0.529412	0.820433	0.842105	0.529412	0.820433
Dovitinib	dge	0.894737	0.529412	0.798762	0.894737	0.529412	0.798762	0.894737	0.470588	0.79257
Dovitinib	pca	0.842105	0.529412	0.820433	0.842105	0.529412	0.820433	0.842105	0.529412	0.820433
Dovitinib	random	0.894737	0.588235	0.828173	0.894737	0.588235	0.828173	0.894737	0.588235	0.828173
GW-2580	shap	0.65	0.733333	0.713333	0.65	0.666667	0.733333	0.6	0.733333	0.73
GW-2580	dge	0.55	0.6	0.623333	0.55	0.6	0.623333	0.55	0.6	0.623333
GW-2580	pca	0.6	0.733333	0.73	0.6	0.733333	0.73	0.6	0.733333	0.73
GW-2580	random	0.55	0.6	0.623333	0.55	0.6	0.623333	0.55	0.6	0.623333
Sunitinib	shap	0.933333	0.769231	0.941026	0.933333	0.653846	0.930769	0.933333	0.653846	0.930769
Sunitinib	dge	0.8	0.576923	0.715385	0.933333	0.423077	0.733333	0.933333	0.423077	0.733333
Sunitinib	pca	0.933333	0.653846	0.930769	0.933333	0.653846	0.930769	0.933333	0.653846	0.930769
Sunitinib	random	0.933333	0.423077	0.733333	0.933333	0.423077	0.733333	0.933333	0.423077	0.733333
Cediranib	shap	0.684211	0.705882	0.780186	0.684211	0.705882	0.780186	0.684211	0.705882	0.780186
Cediranib	dge	0.631579	0.823529	0.817337	0.526316	0.882353	0.76161	0.631579	0.764706	0.786378
Cediranib	pca	0.684211	0.705882	0.780186	0.684211	0.705882	0.780186	0.684211	0.705882	0.780186
Cediranib	random	0.631579	0.764706	0.786378	0.631579	0.764706	0.786378	0.631579	0.764706	0.786378
Motesanib	shap	0.5	0.666667	0.649306	0.5	0.666667	0.649306	0.5	0.666667	0.649306
Motesanib	dge	0.5	0.666667	0.649306	0.5	0.666667	0.649306	0.5	0.666667	0.649306
Motesanib	pca	0.5	0.666667	0.649306	0.5	0.666667	0.649306	0.5	0.666667	0.649306
Motesanib	random	0.5	0.666667	0.649306	0.5	0.666667	0.649306	0.5	0.666667	0.649306
Cabozantinib	shap	0.8	0.52381	0.685714	0.8	0.52381	0.685714	0.8	0.52381	0.685714
Cabozantinib	dge	0.8	0.380952	0.584127	0.8	0.52381	0.647619	0.8	0.428571	0.634921
Cabozantinib	pca	0.8	0.52381	0.685714	0.8	0.52381	0.685714	0.8	0.52381	0.685714
Cabozantinib	random	0.8	0.428571	0.634921	0.8	0.428571	0.634921	0.8	0.428571	0.634921
Tozasertib	shap	0.352941	0.55	0.458824	0.352941	0.55	0.458824	0.352941	0.55	0.458824
Tozasertib	dge	0.352941	0.55	0.458824	0.352941	0.55	0.458824	0.352941	0.55	0.458824
Tozasertib	pca	0.352941	0.55	0.458824	0.352941	0.55	0.458824	0.352941	0.55	0.458824
Tozasertib	random	0.352941	0.55	0.458824	0.352941	0.55	0.458824	0.352941	0.55	0.458824
Crenolanib	shap	0.4	0.866667	0.683333	0.4	0.866667	0.683333	0.55	0.733333	0.69
Crenolanib	dge	0.55	0.733333	0.696667	0.55	0.733333	0.696667	0.5	0.733333	0.746667
Crenolanib	pca	0.55	0.733333	0.69	0.55	0.733333	0.69	0.55	0.733333	0.69
Crenolanib	random	0.5	0.733333	0.746667	0.5	0.733333	0.746667	0.5	0.733333	0.746667
JNJ-28312141	shap	0.785714	0.7	0.828571	0.785714	0.8	0.871429	0.785714	0.8	0.871429
JNJ-28312141	dge	0.785714	0.7	0.807143	0.785714	0.7	0.771429	0.785714	0.7	0.828571
JNJ-28312141	pca	0.785714	0.8	0.871429	0.785714	0.8	0.871429	0.785714	0.8	0.871429
JNJ-28312141	random	0.785714	0.7	0.828571	0.785714	0.7	0.828571	0.785714	0.7	0.828571
Midostaurin	shap	0.764706	0.666667	0.764706	0.882353	0.611111	0.748366	0.882353	0.611111	0.748366
Midostaurin	dge	0.764706	0.5	0.74183	0.764706	0.5	0.74183	0.764706	0.611111	0.715686
Midostaurin	pca	0.705882	0.5	0.75817	0.705882	0.5	0.75817	0.705882	0.5	0.75817
Midostaurin	random	0.764706	0.611111	0.715686	0.764706	0.611111	0.715686	0.764706	0.611111	0.715686
KI20227	shap	0.6	0.65	0.638333	0.6	0.65	0.638333	0.6	0.65	0.638333
KI20227	dge	0.733333	0.8	0.736667	0.733333	0.8	0.736667	0.6	0.65	0.638333
KI20227	pca	0.6	0.65	0.638333	0.6	0.65	0.638333	0.6	0.65	0.638333
KI20227	random	0.6	0.65	0.638333	0.6	0.65	0.638333	0.6	0.65	0.638333
Dasatinib	shap	0.75	0.652174	0.809783	0.75	0.652174	0.809783	0.75	0.652174	0.809783
Dasatinib	dge	0.75	0.652174	0.809783	0.75	0.652174	0.809783	0.75	0.652174	0.809783
Dasatinib	pca	0.75	0.652174	0.809783	0.75	0.652174	0.809783	0.75	0.652174	0.809783
Dasatinib	random	0.75	0.652174	0.809783	0.75	0.652174	0.809783	0.75	0.652174	0.809783
Foretinib	shap	0.714286	0.733333	0.822222	0.714286	0.733333	0.822222	0.714286	0.733333	0.822222
Foretinib	dge	0.809524	0.8	0.834921	0.714286	0.733333	0.822222	0.714286	0.733333	0.822222
Foretinib	pca	0.714286	0.733333	0.822222	0.714286	0.733333	0.822222	0.714286	0.733333	0.822222
Foretinib	random	0.714286	0.733333	0.822222	0.714286	0.733333	0.822222	0.714286	0.733333	0.822222
Regorafenib	shap	0.529412	0.85	0.8	0.823529	0.95	0.905882	0.823529	0.95	0.905882
Regorafenib	dge	0.647059	0.85	0.861765	0.529412	0.8	0.794118	0.529412	0.85	0.8
Regorafenib	pca	0.823529	0.95	0.905882	0.823529	0.95	0.905882	0.823529	0.95	0.905882
Regorafenib	random	0.529412	0.85	0.8	0.529412	0.85	0.8	0.529412	0.85	0.8
Linifanib	shap	0.733333	0.909091	0.884848	0.733333	0.909091	0.884848	0.733333	0.909091	0.884848
Linifanib	dge	0.733333	0.909091	0.884848	0.733333	0.909091	0.884848	0.733333	0.909091	0.884848
Linifanib	pca	0.466667	0.818182	0.769697	0.466667	0.818182	0.769697	0.466667	0.818182	0.769697
Linifanib	random	0.733333	0.909091	0.884848	0.733333	0.909091	0.884848	0.733333	0.909091	0.884848
Vatalanib	shap	0.7	0.555556	0.683333	0.7	0.555556	0.683333	0.7	0.555556	0.683333
Vatalanib	dge	0.85	0.611111	0.716667	0.85	0.611111	0.716667	0.7	0.555556	0.683333
Vatalanib	pca	0.7	0.555556	0.683333	0.7	0.555556	0.683333	0.7	0.555556	0.683333
Vatalanib	random	0.7	0.555556	0.683333	0.7	0.555556	0.683333	0.7	0.555556	0.683333

## Sheet: Iteration 8
drug	FRT	RFsenz	RFspec	RFauc	GBsenz	GBspec	GBauc	LGBMsez	LGBMspec	LGBMauc
Axitinib	shap	0.6875	0.681818	0.772727	0.6875	0.681818	0.772727	0.6875	0.681818	0.772727
Axitinib	dge	0.875	0.772727	0.857955	0.8125	0.727273	0.869318	0.6875	0.681818	0.772727
Axitinib	pca	0.6875	0.681818	0.772727	0.6875	0.681818	0.772727	0.6875	0.681818	0.772727
Axitinib	random	0.6875	0.681818	0.772727	0.6875	0.681818	0.772727	0.6875	0.681818	0.772727
Quizartinib	shap	0.894737	0.764706	0.876161	0.736842	0.823529	0.839009	0.736842	0.823529	0.839009
Quizartinib	dge	0.526316	0.764706	0.736842	0.578947	0.705882	0.693498	0.526316	0.529412	0.619195
Quizartinib	pca	0.736842	0.823529	0.839009	0.736842	0.823529	0.839009	0.736842	0.823529	0.839009
Quizartinib	random	0.894737	0.764706	0.876161	0.894737	0.764706	0.876161	0.894737	0.764706	0.876161
KW-2449	shap	0.684211	0.875	0.799342	0.684211	0.875	0.799342	0.684211	0.875	0.799342
KW-2449	dge	0.684211	0.75	0.786184	0.684211	0.75	0.789474	0.684211	0.875	0.799342
KW-2449	pca	0.684211	0.875	0.799342	0.684211	0.875	0.799342	0.684211	0.875	0.799342
KW-2449	random	0.684211	0.875	0.799342	0.684211	0.875	0.799342	0.684211	0.875	0.799342
Barasertib	shap	0.611111	0.631579	0.675439	0.611111	0.631579	0.675439	0.611111	0.631579	0.675439
Barasertib	dge	0.777778	0.578947	0.710526	0.611111	0.631579	0.675439	0.611111	0.631579	0.675439
Barasertib	pca	0.944444	0.421053	0.739766	0.944444	0.421053	0.739766	0.944444	0.421053	0.739766
Barasertib	random	0.611111	0.631579	0.675439	0.611111	0.631579	0.675439	0.611111	0.631579	0.675439
Sorafenib	shap	0.85	0.6	0.805	0.85	0.6	0.805	0.85	0.6	0.805
Sorafenib	dge	0.85	0.6	0.805	0.85	0.6	0.805	0.85	0.6	0.805
Sorafenib	pca	0.75	0.75	0.79	0.65	0.65	0.785	0.65	0.65	0.785
Sorafenib	random	0.85	0.6	0.805	0.85	0.6	0.805	0.85	0.6	0.805
PD173955	shap	0.631579	0.555556	0.602339	0.631579	0.555556	0.602339	0.631579	0.555556	0.602339
PD173955	dge	0.578947	0.722222	0.649123	0.578947	0.722222	0.649123	0.578947	0.722222	0.649123
PD173955	pca	0.631579	0.555556	0.602339	0.631579	0.555556	0.602339	0.631579	0.555556	0.602339
PD173955	random	0.578947	0.722222	0.649123	0.578947	0.722222	0.649123	0.578947	0.722222	0.649123
Ponatinib	shap	0.894737	0.375	0.8125	0.947368	0.375	0.799342	0.947368	0.375	0.799342
Ponatinib	dge	0.894737	0.25	0.631579	0.894737	0.25	0.631579	0.894737	0.25	0.631579
Ponatinib	pca	0.947368	0.375	0.799342	0.947368	0.375	0.799342	0.947368	0.375	0.799342
Ponatinib	random	0.894737	0.25	0.631579	0.894737	0.25	0.631579	0.894737	0.25	0.631579
Pazopanib	shap	0.590909	0.6875	0.701705	0.590909	0.6875	0.701705	0.590909	0.6875	0.701705
Pazopanib	dge	0.590909	0.75	0.715909	0.590909	0.6875	0.701705	0.590909	0.6875	0.701705
Pazopanib	pca	0.681818	0.75	0.704545	0.681818	0.625	0.647727	0.681818	0.625	0.647727
Pazopanib	random	0.590909	0.6875	0.701705	0.590909	0.6875	0.701705	0.590909	0.6875	0.701705
Dovitinib	shap	0.777778	0.722222	0.753086	0.777778	0.722222	0.753086	0.777778	0.722222	0.753086
Dovitinib	dge	0.833333	0.666667	0.79321	0.777778	0.722222	0.753086	0.777778	0.722222	0.753086
Dovitinib	pca	0.777778	0.722222	0.753086	0.777778	0.722222	0.753086	0.777778	0.722222	0.753086
Dovitinib	random	0.777778	0.722222	0.753086	0.777778	0.722222	0.753086	0.777778	0.722222	0.753086
GW-2580	shap	0.588235	0.777778	0.787582	0.823529	0.611111	0.751634	0.823529	0.611111	0.751634
GW-2580	dge	0.411765	0.611111	0.604575	0.411765	0.611111	0.604575	0.411765	0.611111	0.604575
GW-2580	pca	0.647059	0.555556	0.620915	0.705882	0.555556	0.640523	0.705882	0.666667	0.673203
GW-2580	random	0.411765	0.611111	0.604575	0.411765	0.611111	0.604575	0.588235	0.777778	0.787582
Sunitinib	shap	0.7	0.571429	0.590476	0.7	0.571429	0.590476	0.7	0.571429	0.590476
Sunitinib	dge	0.65	0.571429	0.635714	0.7	0.571429	0.590476	0.7	0.571429	0.590476
Sunitinib	pca	0.7	0.571429	0.590476	0.7	0.571429	0.590476	0.7	0.571429	0.590476
Sunitinib	random	0.7	0.571429	0.590476	0.7	0.571429	0.590476	0.7	0.571429	0.590476
Cediranib	shap	0.615385	0.782609	0.826087	0.846154	0.73913	0.849498	0.846154	0.73913	0.849498
Cediranib	dge	0.615385	0.782609	0.826087	0.615385	0.782609	0.826087	0.615385	0.782609	0.826087
Cediranib	pca	0.846154	0.73913	0.849498	0.846154	0.73913	0.849498	0.846154	0.73913	0.849498
Cediranib	random	0.615385	0.782609	0.826087	0.615385	0.782609	0.826087	0.615385	0.782609	0.826087
Motesanib	shap	0.866667	0.578947	0.684211	0.866667	0.578947	0.684211	0.866667	0.578947	0.684211
Motesanib	dge	0.866667	0.578947	0.680702	0.866667	0.578947	0.684211	0.866667	0.578947	0.684211
Motesanib	pca	0.866667	0.578947	0.684211	0.866667	0.578947	0.684211	0.866667	0.578947	0.684211
Motesanib	random	0.866667	0.578947	0.684211	0.866667	0.578947	0.684211	0.866667	0.578947	0.684211
Cabozantinib	shap	0.9	0.8125	0.971875	0.8	0.875	0.934375	0.8	0.875	0.934375
Cabozantinib	dge	0.7	0.6875	0.815625	0.4	0.75	0.74375	0.4	0.75	0.74375
Cabozantinib	pca	0.8	0.875	0.934375	0.8	0.875	0.934375	0.8	0.875	0.934375
Cabozantinib	random	0.7	0.8125	0.85	0.7	0.8125	0.85	0.7	0.8125	0.85
Tozasertib	shap	0.666667	0.578947	0.590643	0.666667	0.578947	0.590643	0.666667	0.578947	0.590643
Tozasertib	dge	0.5	0.684211	0.622807	0.5	0.684211	0.622807	0.555556	0.578947	0.634503
Tozasertib	pca	0.666667	0.578947	0.590643	0.666667	0.578947	0.590643	0.611111	0.578947	0.654971
Tozasertib	random	0.555556	0.578947	0.634503	0.555556	0.578947	0.634503	0.555556	0.578947	0.634503
Crenolanib	shap	0.8	0.85	0.9	0.8	0.85	0.9	0.8	0.85	0.9
Crenolanib	dge	0.733333	0.6	0.713333	0.733333	0.6	0.713333	0.733333	0.6	0.713333
Crenolanib	pca	0.8	0.85	0.9	0.8	0.85	0.9	0.8	0.85	0.9
Crenolanib	random	0.733333	0.6	0.713333	0.733333	0.6	0.713333	0.733333	0.6	0.713333
JNJ-28312141	shap	0.666667	0.684211	0.782456	0.666667	0.684211	0.782456	0.666667	0.684211	0.782456
JNJ-28312141	dge	0.8	0.684211	0.835088	0.8	0.684211	0.775439	0.666667	0.684211	0.782456
JNJ-28312141	pca	0.666667	0.684211	0.782456	0.666667	0.684211	0.782456	0.666667	0.684211	0.782456
JNJ-28312141	random	0.666667	0.684211	0.782456	0.666667	0.684211	0.782456	0.666667	0.684211	0.782456
Midostaurin	shap	0.588235	0.666667	0.722222	0.588235	0.666667	0.722222	0.588235	0.666667	0.722222
Midostaurin	dge	0.764706	0.611111	0.754902	0.764706	0.611111	0.650327	0.764706	0.611111	0.650327
Midostaurin	pca	0.588235	0.666667	0.722222	0.588235	0.666667	0.722222	0.588235	0.666667	0.722222
Midostaurin	random	0.764706	0.722222	0.803922	0.764706	0.722222	0.803922	0.764706	0.722222	0.803922
KI20227	shap	0.714286	0.571429	0.670068	0.714286	0.571429	0.670068	0.714286	0.571429	0.670068
KI20227	dge	0.714286	0.571429	0.670068	0.714286	0.571429	0.670068	0.714286	0.571429	0.670068
KI20227	pca	0.714286	0.571429	0.670068	0.714286	0.571429	0.670068	0.714286	0.571429	0.670068
KI20227	random	0.714286	0.571429	0.670068	0.714286	0.571429	0.670068	0.714286	0.571429	0.670068
Dasatinib	shap	0.6875	0.913043	0.858696	0.6875	0.913043	0.858696	0.6875	0.913043	0.858696
Dasatinib	dge	0.8125	0.869565	0.853261	0.8125	0.869565	0.853261	0.8125	0.869565	0.853261
Dasatinib	pca	0.6875	0.913043	0.858696	0.6875	0.913043	0.858696	0.6875	0.913043	0.858696
Dasatinib	random	0.8125	0.869565	0.853261	0.8125	0.869565	0.853261	0.8125	0.869565	0.853261
Foretinib	shap	0.75	0.5625	0.7625	0.75	0.5625	0.7625	0.75	0.5625	0.7625
Foretinib	dge	0.75	0.625	0.753125	0.75	0.5625	0.7625	0.75	0.5625	0.7625
Foretinib	pca	0.75	0.5625	0.7625	0.75	0.5625	0.7625	0.75	0.5625	0.7625
Foretinib	random	0.75	0.5625	0.7625	0.75	0.5625	0.7625	0.75	0.5625	0.7625
Regorafenib	shap	0.578947	0.833333	0.75	0.684211	0.833333	0.792398	0.684211	0.833333	0.792398
Regorafenib	dge	0.473684	0.833333	0.745614	0.473684	0.833333	0.745614	0.526316	0.833333	0.660819
Regorafenib	pca	0.578947	0.666667	0.69883	0.578947	0.666667	0.69883	0.578947	0.666667	0.69883
Regorafenib	random	0.526316	0.833333	0.660819	0.526316	0.833333	0.660819	0.526316	0.833333	0.660819
Linifanib	shap	0.538462	0.708333	0.650641	0.538462	0.708333	0.650641	0.538462	0.708333	0.650641
Linifanib	dge	0.538462	0.708333	0.647436	0.538462	0.708333	0.650641	0.538462	0.708333	0.650641
Linifanib	pca	0.538462	0.708333	0.650641	0.538462	0.708333	0.650641	0.538462	0.708333	0.650641
Linifanib	random	0.538462	0.708333	0.650641	0.538462	0.708333	0.650641	0.538462	0.708333	0.650641
Vatalanib	shap	0.947368	0.421053	0.614958	0.947368	0.421053	0.614958	0.947368	0.421053	0.614958
Vatalanib	dge	0.842105	0.368421	0.648199	0.842105	0.368421	0.648199	0.842105	0.368421	0.648199
Vatalanib	pca	0.947368	0.421053	0.614958	0.947368	0.421053	0.614958	0.947368	0.421053	0.614958
Vatalanib	random	0.842105	0.368421	0.648199	0.842105	0.368421	0.648199	0.842105	0.368421	0.648199

## Sheet: Iteration 9
drug	FRT	RFsenz	RFspec	RFauc	GBsenz	GBspec	GBauc	LGBMsez	LGBMspec	LGBMauc
Axitinib	shap	0.863636	0.6875	0.727273	0.681818	0.5625	0.684659	0.681818	0.5625	0.684659
Axitinib	dge	0.818182	0.5625	0.727273	0.863636	0.5	0.75	0.863636	0.5625	0.678977
Axitinib	pca	0.681818	0.5625	0.684659	0.681818	0.5625	0.684659	0.681818	0.5625	0.684659
Axitinib	random	0.863636	0.5625	0.678977	0.863636	0.5625	0.678977	0.863636	0.5625	0.678977
Quizartinib	shap	0.684211	0.764706	0.786378	0.631579	0.647059	0.724458	0.631579	0.647059	0.724458
Quizartinib	dge	0.789474	0.705882	0.832817	0.789474	0.705882	0.832817	0.789474	0.705882	0.832817
Quizartinib	pca	0.684211	0.647059	0.764706	0.473684	0.705882	0.702786	0.473684	0.705882	0.702786
Quizartinib	random	0.789474	0.705882	0.832817	0.789474	0.705882	0.832817	0.789474	0.705882	0.832817
KW-2449	shap	0.866667	0.7	0.843333	0.866667	0.7	0.843333	0.866667	0.7	0.843333
KW-2449	dge	0.866667	0.7	0.843333	0.866667	0.7	0.843333	0.866667	0.7	0.843333
KW-2449	pca	0.866667	0.7	0.843333	0.866667	0.7	0.843333	0.866667	0.7	0.843333
KW-2449	random	0.866667	0.7	0.843333	0.866667	0.7	0.843333	0.866667	0.7	0.843333
Barasertib	shap	0.578947	0.666667	0.640351	0.578947	0.666667	0.640351	0.578947	0.555556	0.622807
Barasertib	dge	0.736842	0.611111	0.690058	0.736842	0.611111	0.690058	0.736842	0.611111	0.690058
Barasertib	pca	0.578947	0.555556	0.622807	0.578947	0.555556	0.622807	0.578947	0.555556	0.622807
Barasertib	random	0.736842	0.611111	0.690058	0.736842	0.611111	0.690058	0.736842	0.611111	0.690058
Sorafenib	shap	0.823529	0.478261	0.670077	0.823529	0.478261	0.670077	0.823529	0.478261	0.670077
Sorafenib	dge	0.882353	0.565217	0.667519	0.823529	0.565217	0.68798	0.823529	0.478261	0.670077
Sorafenib	pca	0.823529	0.478261	0.670077	0.823529	0.478261	0.670077	0.823529	0.478261	0.670077
Sorafenib	random	0.823529	0.478261	0.670077	0.823529	0.478261	0.670077	0.823529	0.478261	0.670077
PD173955	shap	0.789474	0.555556	0.660819	0.789474	0.555556	0.660819	0.789474	0.555556	0.660819
PD173955	dge	0.631579	0.555556	0.657895	0.631579	0.555556	0.657895	0.631579	0.555556	0.657895
PD173955	pca	0.789474	0.555556	0.660819	0.789474	0.555556	0.660819	0.789474	0.555556	0.660819
PD173955	random	0.631579	0.555556	0.657895	0.631579	0.555556	0.657895	0.631579	0.555556	0.657895
Ponatinib	shap	0.727273	0.461538	0.734266	0.818182	0.692308	0.800699	0.818182	0.692308	0.800699
Ponatinib	dge	0.818182	0.692308	0.79021	0.727273	0.538462	0.741259	0.727273	0.461538	0.734266
Ponatinib	pca	0.818182	0.692308	0.800699	0.818182	0.692308	0.800699	0.818182	0.692308	0.800699
Ponatinib	random	0.727273	0.461538	0.734266	0.727273	0.461538	0.734266	0.727273	0.461538	0.734266
Pazopanib	shap	0.636364	0.5	0.673295	0.636364	0.5	0.673295	0.636364	0.5	0.673295
Pazopanib	dge	0.636364	0.5	0.673295	0.636364	0.5	0.673295	0.636364	0.5	0.673295
Pazopanib	pca	0.636364	0.5	0.673295	0.636364	0.5	0.673295	0.636364	0.5	0.673295
Pazopanib	random	0.636364	0.5	0.673295	0.636364	0.5	0.673295	0.636364	0.5	0.673295
Dovitinib	shap	0.842105	0.588235	0.743034	0.842105	0.588235	0.743034	0.684211	0.647059	0.801858
Dovitinib	dge	0.842105	0.588235	0.743034	0.842105	0.588235	0.743034	0.842105	0.588235	0.743034
Dovitinib	pca	0.684211	0.647059	0.801858	0.684211	0.647059	0.801858	0.684211	0.647059	0.801858
Dovitinib	random	0.842105	0.588235	0.743034	0.842105	0.588235	0.743034	0.842105	0.588235	0.743034
GW-2580	shap	0.590909	0.923077	0.818182	0.590909	0.769231	0.79021	0.590909	0.769231	0.79021
GW-2580	dge	0.409091	0.769231	0.660839	0.5	0.461538	0.559441	0.5	0.692308	0.597902
GW-2580	pca	0.590909	0.769231	0.79021	0.590909	0.769231	0.79021	0.590909	0.769231	0.79021
GW-2580	random	0.5	0.692308	0.597902	0.5	0.692308	0.597902	0.5	0.692308	0.597902
Sunitinib	shap	0.833333	0.565217	0.721014	0.833333	0.565217	0.721014	0.833333	0.565217	0.721014
Sunitinib	dge	0.833333	0.521739	0.73913	0.833333	0.434783	0.73913	0.833333	0.565217	0.721014
Sunitinib	pca	0.833333	0.565217	0.721014	0.833333	0.565217	0.721014	0.833333	0.565217	0.721014
Sunitinib	random	0.833333	0.565217	0.721014	0.833333	0.565217	0.721014	0.833333	0.565217	0.721014
Cediranib	shap	0	1	0.707812	0	1	0.707812	0	1	0.707812
Cediranib	dge	0.625	0.75	0.76875	0.625	0.75	0.76875	0	1	0.707812
Cediranib	pca	0	1	0.707812	0	1	0.707812	0	1	0.707812
Cediranib	random	0	1	0.707812	0	1	0.707812	0	1	0.707812
Motesanib	shap	0.5	0.833333	0.753472	0.5	0.833333	0.753472	0.5	0.833333	0.753472
Motesanib	dge	0.5	0.833333	0.753472	0.5	0.833333	0.753472	0.5	0.833333	0.753472
Motesanib	pca	0.5	0.833333	0.753472	0.5	0.833333	0.753472	0.5	0.833333	0.753472
Motesanib	random	0.5	0.833333	0.753472	0.5	0.833333	0.753472	0.5	0.833333	0.753472
Cabozantinib	shap	0.608696	0.769231	0.80602	0.608696	0.769231	0.80602	0.652174	0.615385	0.795987
Cabozantinib	dge	0.608696	0.769231	0.772575	0.608696	0.769231	0.772575	0.608696	0.769231	0.749164
Cabozantinib	pca	0.652174	0.615385	0.795987	0.652174	0.615385	0.795987	0.652174	0.615385	0.795987
Cabozantinib	random	0.608696	0.769231	0.749164	0.608696	0.769231	0.749164	0.608696	0.769231	0.749164
Tozasertib	shap	0.588235	0.85	0.745588	0.588235	0.85	0.745588	0.588235	0.85	0.745588
Tozasertib	dge	0.588235	0.75	0.673529	0.705882	0.75	0.764706	0.705882	0.75	0.764706
Tozasertib	pca	0.470588	0.8	0.758824	0.470588	0.8	0.758824	0.470588	0.8	0.758824
Tozasertib	random	0.588235	0.85	0.745588	0.588235	0.85	0.745588	0.588235	0.85	0.745588
Crenolanib	shap	0.666667	0.913043	0.782609	0.666667	0.869565	0.771739	0.666667	0.869565	0.771739
Crenolanib	dge	0.75	0.73913	0.771739	0.666667	0.652174	0.73913	0.666667	0.782609	0.836957
Crenolanib	pca	0.666667	0.869565	0.771739	0.666667	0.869565	0.771739	0.666667	0.869565	0.771739
Crenolanib	random	0.666667	0.782609	0.836957	0.666667	0.782609	0.836957	0.666667	0.782609	0.836957
JNJ-28312141	shap	0.666667	0.736842	0.750877	0.666667	0.736842	0.750877	0.666667	0.736842	0.750877
JNJ-28312141	dge	0.666667	0.736842	0.750877	0.666667	0.736842	0.750877	0.666667	0.736842	0.750877
JNJ-28312141	pca	0.666667	0.736842	0.750877	0.666667	0.736842	0.750877	0.666667	0.736842	0.750877
JNJ-28312141	random	0.666667	0.736842	0.750877	0.666667	0.736842	0.750877	0.666667	0.736842	0.750877
Midostaurin	shap	0.666667	0.411765	0.51634	0.666667	0.411765	0.51634	0.666667	0.411765	0.51634
Midostaurin	dge	0.777778	0.470588	0.607843	0.666667	0.235294	0.421569	0.666667	0.411765	0.51634
Midostaurin	pca	0.666667	0.411765	0.51634	0.666667	0.411765	0.51634	0.666667	0.411765	0.51634
Midostaurin	random	0.666667	0.411765	0.51634	0.666667	0.411765	0.51634	0.666667	0.411765	0.51634
KI20227	shap	0.5625	0.842105	0.786184	0.5625	0.842105	0.786184	0.5625	0.842105	0.786184
KI20227	dge	0.5625	0.736842	0.776316	0.5625	0.842105	0.786184	0.5625	0.842105	0.786184
KI20227	pca	0.5625	0.842105	0.786184	0.5625	0.842105	0.786184	0.5625	0.842105	0.786184
KI20227	random	0.5625	0.842105	0.786184	0.5625	0.842105	0.786184	0.5625	0.842105	0.786184
Dasatinib	shap	0.8	0.947368	0.897368	0.75	0.842105	0.839474	0.75	0.842105	0.839474
Dasatinib	dge	0.8	0.947368	0.897368	0.8	0.947368	0.897368	0.8	0.947368	0.897368
Dasatinib	pca	0.75	0.842105	0.839474	0.75	0.842105	0.839474	0.75	0.842105	0.839474
Dasatinib	random	0.8	0.947368	0.897368	0.8	0.947368	0.897368	0.8	0.947368	0.897368
Foretinib	shap	0.722222	0.833333	0.916667	0.611111	0.833333	0.888889	0.722222	0.833333	0.891975
Foretinib	dge	0.555556	0.833333	0.725309	0.666667	0.666667	0.753086	0.611111	0.777778	0.762346
Foretinib	pca	0.722222	0.833333	0.891975	0.722222	0.833333	0.891975	0.722222	0.833333	0.891975
Foretinib	random	0.611111	0.777778	0.762346	0.611111	0.777778	0.762346	0.611111	0.777778	0.762346
Regorafenib	shap	0.777778	0.684211	0.80117	0.833333	0.736842	0.812865	0.833333	0.736842	0.812865
Regorafenib	dge	0.666667	0.526316	0.690058	0.666667	0.526316	0.690058	0.777778	0.736842	0.792398
Regorafenib	pca	0.611111	0.578947	0.701754	0.611111	0.578947	0.701754	0.611111	0.578947	0.701754
Regorafenib	random	0.777778	0.736842	0.792398	0.777778	0.736842	0.792398	0.777778	0.736842	0.792398
Linifanib	shap	0.75	0.84	0.866667	0.75	0.84	0.866667	0.75	0.84	0.866667
Linifanib	dge	0.5	0.88	0.773333	0.5	0.88	0.773333	0.5	0.88	0.773333
Linifanib	pca	0.75	0.84	0.866667	0.75	0.84	0.866667	0.75	0.84	0.866667
Linifanib	random	0.5	0.88	0.773333	0.5	0.88	0.773333	0.5	0.88	0.773333
Vatalanib	shap	0.705882	0.380952	0.588235	0.705882	0.380952	0.588235	0.705882	0.380952	0.588235
Vatalanib	dge	0.705882	0.380952	0.588235	0.705882	0.380952	0.588235	0.705882	0.380952	0.588235
Vatalanib	pca	0.705882	0.380952	0.588235	0.705882	0.380952	0.588235	0.705882	0.380952	0.588235
Vatalanib	random	0.705882	0.380952	0.588235	0.705882	0.380952	0.588235	0.705882	0.380952	0.588235

## Sheet: Iteration 10
drug	FRT	RFsenz	RFspec	RFauc	GBsenz	GBspec	GBauc	LGBMsez	LGBMspec	LGBMauc
Axitinib	shap	0.571429	0.823529	0.703081	0.571429	0.823529	0.703081	0.571429	0.823529	0.703081
Axitinib	dge	0.571429	0.705882	0.686275	0.571429	0.823529	0.703081	0.571429	0.823529	0.703081
Axitinib	pca	0.571429	0.823529	0.703081	0.571429	0.823529	0.703081	0.571429	0.823529	0.703081
Axitinib	random	0.571429	0.823529	0.703081	0.571429	0.823529	0.703081	0.571429	0.823529	0.703081
Quizartinib	shap	0.666667	0.777778	0.814815	0.666667	0.777778	0.814815	0.666667	0.777778	0.814815
Quizartinib	dge	0.666667	0.777778	0.814815	0.666667	0.777778	0.814815	0.666667	0.777778	0.814815
Quizartinib	pca	0.611111	0.944444	0.824074	0.611111	0.944444	0.824074	0.611111	0.944444	0.824074
Quizartinib	random	0.666667	0.777778	0.814815	0.666667	0.777778	0.814815	0.666667	0.777778	0.814815
KW-2449	shap	0	1	0.717105	0	1	0.717105	0.9375	0.736842	0.894737
KW-2449	dge	0.8125	0.684211	0.819079	0.8125	0.368421	0.6875	0	1	0.717105
KW-2449	pca	0.9375	0.736842	0.894737	0.9375	0.736842	0.894737	0.9375	0.736842	0.894737
KW-2449	random	0	1	0.717105	0	1	0.717105	0	1	0.717105
Barasertib	shap	0.695652	0.571429	0.757764	0.695652	0.571429	0.757764	0.695652	0.571429	0.757764
Barasertib	dge	0.782609	0.714286	0.872671	0.782609	0.714286	0.872671	0.782609	0.714286	0.872671
Barasertib	pca	0.695652	0.571429	0.757764	0.695652	0.571429	0.757764	0.695652	0.571429	0.757764
Barasertib	random	0.608696	0.928571	0.829193	0.608696	0.928571	0.829193	0.608696	0.928571	0.829193
Sorafenib	shap	0.894737	0.714286	0.864662	0.894737	0.714286	0.864662	0.894737	0.714286	0.864662
Sorafenib	dge	0.894737	0.714286	0.864662	0.894737	0.714286	0.864662	0.894737	0.714286	0.864662
Sorafenib	pca	0.894737	0.714286	0.864662	0.894737	0.714286	0.864662	0.894737	0.714286	0.864662
Sorafenib	random	0.894737	0.714286	0.864662	0.894737	0.714286	0.864662	0.894737	0.714286	0.864662
PD173955	shap	0.590909	0.533333	0.627273	0.590909	0.533333	0.627273	0.590909	0.533333	0.627273
PD173955	dge	0.590909	0.533333	0.651515	0.590909	0.533333	0.627273	0.590909	0.533333	0.627273
PD173955	pca	0.590909	0.533333	0.627273	0.590909	0.533333	0.627273	0.590909	0.533333	0.627273
PD173955	random	0.590909	0.533333	0.627273	0.590909	0.533333	0.627273	0.590909	0.533333	0.627273
Ponatinib	shap	0.611111	0.647059	0.699346	0.611111	0.647059	0.699346	0.611111	0.647059	0.699346
Ponatinib	dge	0.722222	0.529412	0.633987	0.611111	0.647059	0.699346	0.611111	0.647059	0.699346
Ponatinib	pca	0.611111	0.647059	0.699346	0.611111	0.647059	0.699346	0.611111	0.647059	0.699346
Ponatinib	random	0.611111	0.647059	0.699346	0.611111	0.647059	0.699346	0.611111	0.647059	0.699346
Pazopanib	shap	0.611111	0.6	0.608333	0.611111	0.6	0.608333	0.611111	0.6	0.608333
Pazopanib	dge	0.666667	0.55	0.663889	0.666667	0.55	0.663889	0.611111	0.6	0.608333
Pazopanib	pca	0.611111	0.6	0.608333	0.611111	0.6	0.608333	0.611111	0.6	0.608333
Pazopanib	random	0.611111	0.6	0.608333	0.611111	0.6	0.608333	0.611111	0.6	0.608333
Dovitinib	shap	0.764706	0.473684	0.705882	0.764706	0.473684	0.705882	0.882353	0.631579	0.789474
Dovitinib	dge	0.764706	0.631579	0.770898	0.764706	0.578947	0.758514	0.764706	0.473684	0.705882
Dovitinib	pca	0.882353	0.631579	0.789474	0.882353	0.631579	0.789474	0.882353	0.631579	0.789474
Dovitinib	random	0.764706	0.473684	0.705882	0.764706	0.473684	0.705882	0.764706	0.473684	0.705882
GW-2580	shap	0.529412	0.777778	0.594771	0.529412	0.777778	0.594771	0.529412	0.777778	0.594771
GW-2580	dge	0.529412	0.777778	0.594771	0.529412	0.777778	0.594771	0.529412	0.777778	0.594771
GW-2580	pca	0.529412	0.777778	0.594771	0.529412	0.777778	0.594771	1	0.0555556	0.614379
GW-2580	random	0.529412	0.777778	0.594771	0.529412	0.777778	0.594771	0.529412	0.777778	0.594771
Sunitinib	shap	0.636364	0.684211	0.602871	0.636364	0.684211	0.602871	0.636364	0.684211	0.602871
Sunitinib	dge	0.636364	0.684211	0.602871	0.636364	0.684211	0.602871	0.636364	0.684211	0.602871
Sunitinib	pca	0.636364	0.684211	0.602871	0.681818	0.631579	0.722488	0.681818	0.631579	0.722488
Sunitinib	random	0.636364	0.684211	0.602871	0.636364	0.684211	0.602871	0.636364	0.684211	0.602871
Cediranib	shap	0.8	0.619048	0.774603	0.666667	0.47619	0.660317	0.666667	0.47619	0.660317
Cediranib	dge	0.666667	0.761905	0.730159	0.666667	0.761905	0.730159	0.666667	0.761905	0.730159
Cediranib	pca	0.666667	0.47619	0.660317	0.666667	0.47619	0.660317	0.666667	0.47619	0.660317
Cediranib	random	0.666667	0.761905	0.730159	0.666667	0.761905	0.730159	0.666667	0.761905	0.730159
Motesanib	shap	0.533333	0.789474	0.712281	0.533333	0.684211	0.638596	0.533333	0.736842	0.659649
Motesanib	dge	0.466667	0.684211	0.701754	0.6	0.736842	0.677193	0.533333	0.789474	0.712281
Motesanib	pca	0.533333	0.736842	0.659649	0.533333	0.736842	0.659649	0.533333	0.736842	0.659649
Motesanib	random	0.533333	0.789474	0.712281	0.533333	0.789474	0.712281	0.533333	0.789474	0.712281
Cabozantinib	shap	0.714286	0.727273	0.871753	0.857143	0.636364	0.876623	0.857143	0.727273	0.892857
Cabozantinib	dge	0.857143	0.636364	0.769481	0.785714	0.681818	0.821429	0.785714	0.681818	0.821429
Cabozantinib	pca	0.857143	0.727273	0.892857	0.857143	0.727273	0.892857	0.857143	0.727273	0.892857
Cabozantinib	random	0.714286	0.727273	0.871753	0.714286	0.727273	0.871753	0.714286	0.727273	0.871753
Tozasertib	shap	0.6	0.590909	0.660606	0.6	0.590909	0.660606	0.6	0.590909	0.660606
Tozasertib	dge	0.6	0.545455	0.578788	0.6	0.590909	0.660606	0.6	0.590909	0.660606
Tozasertib	pca	0.6	0.590909	0.660606	0.6	0.590909	0.660606	0.6	0.590909	0.660606
Tozasertib	random	0.6	0.590909	0.660606	0.6	0.590909	0.660606	0.6	0.590909	0.660606
Crenolanib	shap	0.875	0.578947	0.746711	0.875	0.578947	0.746711	1	0.631579	0.930921
Crenolanib	dge	0.875	0.578947	0.746711	0.875	0.578947	0.746711	0.875	0.578947	0.746711
Crenolanib	pca	1	0.631579	0.930921	1	0.631579	0.930921	1	0.631579	0.930921
Crenolanib	random	0.875	0.578947	0.746711	0.875	0.578947	0.746711	0.875	0.578947	0.746711
JNJ-28312141	shap	0.666667	0.615385	0.732601	0.666667	0.615385	0.732601	0.666667	0.615385	0.732601
JNJ-28312141	dge	0.714286	0.615385	0.765568	0.666667	0.615385	0.732601	0.666667	0.615385	0.732601
JNJ-28312141	pca	0.666667	0.615385	0.732601	0.666667	0.615385	0.732601	0.666667	0.615385	0.732601
JNJ-28312141	random	0.666667	0.615385	0.732601	0.666667	0.615385	0.732601	0.666667	0.615385	0.732601
Midostaurin	shap	0.555556	0.647059	0.575163	0.555556	0.647059	0.575163	0.555556	0.647059	0.575163
Midostaurin	dge	0.666667	0.411765	0.513072	0.555556	0.647059	0.575163	0.555556	0.647059	0.575163
Midostaurin	pca	0.555556	0.647059	0.575163	0.555556	0.647059	0.575163	0.555556	0.647059	0.575163
Midostaurin	random	0.555556	0.647059	0.575163	0.555556	0.647059	0.575163	0.555556	0.647059	0.575163
KI20227	shap	0.461538	0.727273	0.671329	0.461538	0.727273	0.671329	0.461538	0.727273	0.671329
KI20227	dge	0.461538	0.727273	0.671329	0.461538	0.727273	0.671329	0.461538	0.727273	0.671329
KI20227	pca	0.692308	0.545455	0.653846	0.692308	0.545455	0.653846	0.692308	0.545455	0.653846
KI20227	random	0.461538	0.727273	0.671329	0.461538	0.727273	0.671329	0.461538	0.727273	0.671329
Dasatinib	shap	0.941176	0.818182	0.927807	0.941176	0.818182	0.927807	0.941176	0.818182	0.927807
Dasatinib	dge	0.764706	0.909091	0.911765	0.764706	0.909091	0.911765	0.823529	0.909091	0.914439
Dasatinib	pca	0.941176	0.818182	0.927807	0.941176	0.818182	0.927807	0.941176	0.818182	0.927807
Dasatinib	random	0.823529	0.909091	0.914439	0.823529	0.909091	0.914439	0.823529	0.909091	0.914439
Foretinib	shap	0.8	0.714286	0.847619	0.8	0.714286	0.847619	0.666667	0.761905	0.834921
Foretinib	dge	0.8	0.571429	0.688889	0.866667	0.619048	0.739683	0.866667	0.619048	0.739683
Foretinib	pca	0.666667	0.761905	0.834921	0.666667	0.761905	0.834921	0.666667	0.761905	0.834921
Foretinib	random	0.866667	0.619048	0.739683	0.866667	0.619048	0.739683	0.866667	0.619048	0.739683
Regorafenib	shap	0.545455	0.653846	0.685315	0.545455	0.653846	0.685315	0.545455	0.653846	0.685315
Regorafenib	dge	0.545455	0.653846	0.685315	0.545455	0.653846	0.685315	0.545455	0.653846	0.685315
Regorafenib	pca	0.545455	0.653846	0.685315	0.545455	0.653846	0.685315	0.545455	0.653846	0.685315
Regorafenib	random	0.545455	0.653846	0.685315	0.545455	0.653846	0.685315	0.545455	0.653846	0.685315
Linifanib	shap	0.615385	0.875	0.772436	0.615385	0.833333	0.791667	0.692308	0.833333	0.782051
Linifanib	dge	0.615385	0.666667	0.730769	0.615385	0.625	0.685897	0.615385	0.625	0.685897
Linifanib	pca	0.692308	0.833333	0.782051	0.692308	0.833333	0.782051	0.692308	0.833333	0.782051
Linifanib	random	0.615385	0.625	0.685897	0.615385	0.625	0.685897	0.615385	0.625	0.685897
Vatalanib	shap	0.666667	0.26087	0.527536	0.666667	0.26087	0.527536	0.666667	0.217391	0.472464
Vatalanib	dge	0.666667	0.304348	0.592754	0.666667	0.26087	0.527536	0.666667	0.26087	0.527536
Vatalanib	pca	0.666667	0.217391	0.472464	0.666667	0.217391	0.472464	0.666667	0.217391	0.472464
Vatalanib	random	0.666667	0.26087	0.527536	0.666667	0.26087	0.527536	0.666667	0.26087	0.527536

[truncated: 1 more sheets: Average]
